# Supplementary material for: Functional classification and validation of yeast prenylation motifs using machine learning and genetic reporters
Source: PLoS One. 2022 Jun 24;17(6):e0270128. doi: 10.1371/journal.pone.0270128 (PMC9231725; doi:10.1371/journal.pone.0270128)
Supplement: S2 File — (XLSX) [file pone.0270128.s008.xlsx]

## Sheet: 8000 Cxxx predictions
Supplementary File S2. Predictions for prenyation and cleavage for all 8000 Cxxx sequences by the various models compared in this study. Positive prenylation scores do not differentiate between canonical and shunted sequences. Canonical motifs are predicted when prenylation and cleavage scores are both positive. Shunted motifs are predicted when prenylation score is positive and cleavage score is…
Cxxx	SVM-ESM-1b prenylation score	FlexPepBind prenylation score	PrePS prenylation score	Freq prenylation score	SVM-ESM-1b cleavage score	Freq cleavage score
CAAA	1	1	0	1	0	1
CAAC	1	0	0	1	0	1
CAAD	0	0	0	1	0	0
CAAE	0	1	0	0	0	0
CAAF	1	0	0	1	0	0
CAAG	1	0	0	1	0	0
CAAH	1	1	0	1	0	0
CAAI	1	1	0	1	0	0
CAAK	0	0	0	0	0	0
CAAL	0	0	0	1	0	0
CAAM	1	0	0	1	0	1
CAAN	1	0	0	1	0	0
CAAP	0	0	0	0	0	0
CAAQ	1	0	0	1	0	1
CAAR	0	0	0	0	0	0
CAAS	1	1	0	1	0	1
CAAT	1	1	0	1	0	0
CAAV	1	1	0	1	0	0
CAAW	1	0	0	1	0	0
CAAY	1	0	0	0	0	0
CACA	1	1	0	1	1	1
CACC	1	1	1	1	1	1
CACD	0	1	0	1	0	0
CACE	0	1	0	0	0	0
CACF	1	0	1	1	1	1
CACG	0	0	0	1	0	0
CACH	1	1	0	1	0	0
CACI	1	1	1	1	1	1
CACK	0	0	0	0	0	0
CACL	1	0	1	1	0	1
CACM	1	0	1	1	1	1
CACN	1	0	0	1	0	1
CACP	0	0	0	0	0	0
CACQ	1	1	1	1	1	1
CACR	0	0	0	0	0	0
CACS	1	1	1	1	0	1
CACT	1	1	0	1	0	1
CACV	1	1	1	1	1	1
CACW	1	0	0	1	1	0
CACY	1	0	1	0	0	0
CADA	0	1	0	0	0	0
CADC	0	1	0	0	0	0
CADD	0	1	0	0	0	0
CADE	0	1	0	0	0	0
CADF	0	0	0	0	0	0
CADG	0	0	0	0	0	0
CADH	1	1	0	0	0	0
CADI	0	1	0	0	0	0
CADK	0	0	0	0	0	0
CADL	0	0	0	0	0	0
CADM	0	0	0	0	0	0
CADN	0	0	0	0	0	0
CADP	0	0	0	0	0	0
CADQ	1	1	0	0	0	0
CADR	0	0	0	0	0	0
CADS	0	1	0	0	0	0
CADT	0	1	0	0	0	0
CADV	0	1	0	0	0	0
CADW	0	0	0	0	0	0
CADY	0	0	0	0	0	0
CAEA	0	0	0	0	0	0
CAEC	0	0	0	0	0	0
CAED	0	0	0	0	0	0
CAEE	0	0	0	0	0	0
CAEF	0	0	0	0	0	0
CAEG	0	0	0	0	0	0
CAEH	1	0	0	0	0	0
CAEI	0	1	0	0	0	0
CAEK	0	0	0	0	0	0
CAEL	0	0	0	0	0	0
CAEM	0	0	0	0	0	0
CAEN	0	0	0	0	0	0
CAEP	0	0	0	0	0	0
CAEQ	1	0	0	0	0	0
CAER	0	0	0	0	0	0
CAES	0	0	0	0	0	0
CAET	0	0	0	0	0	0
CAEV	0	0	0	0	0	0
CAEW	0	0	0	0	0	0
CAEY	0	0	0	0	0	0
CAFA	1	1	0	1	0	1
CAFC	1	1	0	1	1	1
CAFD	0	1	0	1	0	0
CAFE	0	1	0	0	0	0
CAFF	1	1	0	1	1	1
CAFG	0	1	0	1	0	0
CAFH	1	1	0	1	0	0
CAFI	1	1	0	1	0	1
CAFK	0	0	0	0	0	0
CAFL	1	0	0	1	0	1
CAFM	1	0	0	1	1	1
CAFN	1	1	0	1	0	1
CAFP	0	0	0	0	0	0
CAFQ	1	1	0	1	1	1
CAFR	0	0	0	0	0	0
CAFS	1	1	0	1	0	1
CAFT	1	1	0	1	0	1
CAFV	1	1	0	1	0	1
CAFW	1	1	0	1	0	0
CAFY	1	0	0	0	0	0
CAGA	1	0	0	1	0	0
CAGC	1	0	0	1	0	0
CAGD	0	0	0	1	0	0
CAGE	0	0	0	0	0	0
CAGF	1	0	0	1	0	0
CAGG	1	0	0	1	0	0
CAGH	1	0	0	1	0	0
CAGI	1	0	0	1	0	0
CAGK	0	0	0	0	0	0
CAGL	1	0	0	1	0	0
CAGM	1	0	0	1	0	0
CAGN	1	0	0	1	0	0
CAGP	0	0	0	0	0	0
CAGQ	1	0	0	1	0	0
CAGR	0	0	0	0	0	0
CAGS	1	0	0	1	0	0
CAGT	1	0	0	1	0	0
CAGV	1	0	0	1	0	0
CAGW	1	0	0	1	0	0
CAGY	1	0	0	0	0	0
CAHA	1	0	0	1	0	0
CAHC	1	0	0	1	0	0
CAHD	0	0	0	1	0	0
CAHE	0	0	0	0	0	0
CAHF	1	0	0	1	0	0
CAHG	0	0	0	1	0	0
CAHH	1	0	0	1	0	0
CAHI	1	0	0	1	0	0
CAHK	0	0	0	0	0	0
CAHL	1	0	0	1	0	0
CAHM	1	0	0	1	0	0
CAHN	1	0	0	1	0	0
CAHP	0	0	0	0	0	0
CAHQ	1	0	0	1	0	0
CAHR	0	0	0	0	0	0
CAHS	1	0	0	1	0	0
CAHT	1	0	0	1	0	0
CAHV	1	0	0	1	0	0
CAHW	1	0	0	1	0	0
CAHY	1	0	0	0	0	0
CAIA	1	1	1	1	1	1
CAIC	1	1	1	1	1	1
CAID	1	1	1	1	1	1
CAIE	1	1	1	0	1	0
CAIF	1	0	1	1	1	1
CAIG	1	1	1	1	1	1
CAIH	1	1	1	1	1	1
CAII	1	1	1	1	1	1
CAIK	0	0	1	0	1	0
CAIL	1	1	1	1	1	1
CAIM	1	1	1	1	1	1
CAIN	1	1	0	1	1	1
CAIP	1	0	1	0	1	0
CAIQ	1	1	1	1	1	1
CAIR	1	0	1	0	0	0
CAIS	1	1	1	1	1	1
CAIT	1	1	1	1	1	1
CAIV	1	1	1	1	1	1
CAIW	1	1	1	1	1	0
CAIY	1	0	1	0	1	0
CAKA	0	0	0	0	0	0
CAKC	0	0	0	0	0	0
CAKD	0	0	0	0	0	0
CAKE	0	0	0	0	0	0
CAKF	0	0	0	0	0	0
CAKG	0	0	0	0	0	0
CAKH	0	0	0	0	0	0
CAKI	0	0	0	0	0	0
CAKK	0	0	0	0	0	0
CAKL	0	0	0	0	0	0
CAKM	0	0	0	0	0	0
CAKN	0	0	0	0	0	0
CAKP	0	0	0	0	0	0
CAKQ	0	0	0	0	0	0
CAKR	0	0	0	0	0	0
CAKS	0	0	0	0	0	0
CAKT	0	0	0	0	0	0
CAKV	0	0	0	0	0	0
CAKW	0	0	0	0	0	0
CAKY	0	0	0	0	0	0
CALA	1	1	1	1	1	1
CALC	1	1	1	1	1	1
CALD	1	1	0	1	0	1
CALE	0	1	1	0	0	0
CALF	1	0	1	1	1	1
CALG	1	1	1	1	0	1
CALH	1	1	1	1	0	1
CALI	1	1	1	1	1	1
CALK	0	0	1	0	0	0
CALL	1	1	1	1	0	1
CALM	1	1	1	1	1	1
CALN	1	1	0	1	0	1
CALP	0	0	1	0	0	0
CALQ	1	1	1	1	1	1
CALR	0	0	1	0	0	0
CALS	1	1	1	1	1	1
CALT	1	1	1	1	0	1
CALV	1	1	1	1	1	1
CALW	1	0	1	1	1	0
CALY	1	0	1	0	1	0
CAMA	1	0	1	1	0	1
CAMC	1	0	1	1	1	1
CAMD	0	0	0	1	0	1
CAME	0	0	0	0	0	0
CAMF	1	0	1	1	1	1
CAMG	0	0	1	1	0	1
CAMH	1	0	1	1	0	1
CAMI	1	1	1	1	1	1
CAMK	0	0	0	0	0	0
CAML	0	0	1	1	0	1
CAMM	1	0	1	1	1	1
CAMN	1	0	0	1	0	1
CAMP	0	0	0	0	0	0
CAMQ	1	0	1	1	1	1
CAMR	0	0	0	0	0	0
CAMS	1	0	1	1	0	1
CAMT	1	0	1	1	0	1
CAMV	1	0	1	1	1	1
CAMW	1	0	0	1	0	0
CAMY	1	0	1	0	0	0
CANA	0	1	0	1	0	0
CANC	0	1	0	1	0	0
CAND	0	1	0	1	0	0
CANE	0	1	0	0	0	0
CANF	1	0	0	1	0	0
CANG	0	0	0	1	0	0
CANH	1	0	0	1	0	0
CANI	1	1	0	1	0	0
CANK	0	0	0	0	0	0
CANL	0	0	0	1	0	0
CANM	1	0	0	1	0	0
CANN	0	0	0	1	0	0
CANP	0	0	0	0	0	0
CANQ	1	0	0	1	0	0
CANR	0	0	0	0	0	0
CANS	0	1	0	1	0	0
CANT	0	1	0	1	0	0
CANV	1	1	0	1	0	0
CANW	0	0	0	1	0	0
CANY	0	0	0	0	0	0
CAPA	1	1	0	1	0	0
CAPC	1	0	1	1	0	0
CAPD	0	0	0	1	0	0
CAPE	0	0	0	0	0	0
CAPF	1	0	1	1	0	0
CAPG	0	0	0	1	0	0
CAPH	1	0	0	1	0	0
CAPI	1	0	1	1	0	0
CAPK	0	0	0	0	0	0
CAPL	1	0	1	1	0	0
CAPM	1	0	1	1	0	0
CAPN	0	0	0	1	0	0
CAPP	0	0	0	0	0	0
CAPQ	1	0	1	1	0	0
CAPR	0	0	0	0	0	0
CAPS	1	1	1	1	0	0
CAPT	0	0	0	1	0	0
CAPV	1	1	1	1	0	0
CAPW	0	0	0	1	0	0
CAPY	1	0	1	0	0	0
CAQA	1	0	1	1	0	1
CAQC	1	0	1	1	0	1
CAQD	1	0	0	1	0	0
CAQE	0	0	0	0	0	0
CAQF	1	0	1	1	0	0
CAQG	0	0	1	1	0	0
CAQH	1	0	1	1	0	0
CAQI	1	0	1	1	0	0
CAQK	0	0	0	0	0	0
CAQL	1	0	1	1	0	0
CAQM	1	0	1	1	0	1
CAQN	1	0	0	1	0	0
CAQP	0	0	0	0	0	0
CAQQ	1	0	1	1	0	1
CAQR	0	0	0	0	0	0
CAQS	1	0	1	1	0	1
CAQT	1	0	1	1	0	0
CAQV	1	0	1	1	0	0
CAQW	1	0	0	1	0	0
CAQY	1	0	1	0	0	0
CARA	0	0	0	0	0	0
CARC	0	0	0	0	0	0
CARD	0	0	0	0	0	0
CARE	0	0	0	0	0	0
CARF	0	0	0	0	0	0
CARG	0	0	0	0	0	0
CARH	0	0	0	0	0	0
CARI	0	0	0	0	0	0
CARK	0	0	0	0	0	0
CARL	0	0	0	0	0	0
CARM	0	0	0	0	0	0
CARN	0	0	0	0	0	0
CARP	0	0	0	0	0	0
CARQ	0	0	0	0	0	0
CARR	0	0	0	0	0	0
CARS	0	0	0	0	0	0
CART	0	0	0	0	0	0
CARV	0	0	0	0	0	0
CARW	0	0	0	0	0	0
CARY	0	0	0	0	0	0
CASA	1	0	0	1	0	0
CASC	0	1	1	1	0	0
CASD	0	0	0	1	0	0
CASE	0	1	0	0	0	0
CASF	1	0	0	1	0	0
CASG	0	0	0	1	0	0
CASH	1	1	0	1	0	0
CASI	1	1	0	1	0	0
CASK	0	0	0	0	0	0
CASL	0	0	0	1	0	0
CASM	1	0	1	1	0	0
CASN	1	0	0	1	0	0
CASP	0	0	0	0	0	0
CASQ	1	0	1	1	0	0
CASR	0	0	0	0	0	0
CASS	1	0	0	1	0	0
CAST	1	1	0	1	0	0
CASV	1	1	0	1	0	0
CASW	0	0	0	1	0	0
CASY	1	0	0	0	0	0
CATA	1	1	1	1	0	1
CATC	0	1	1	1	0	1
CATD	0	1	0	1	0	0
CATE	0	1	0	0	0	0
CATF	1	0	1	1	0	1
CATG	0	1	1	1	0	0
CATH	1	1	1	1	0	0
CATI	1	1	1	1	0	1
CATK	0	0	0	0	0	0
CATL	0	1	1	1	0	1
CATM	1	0	1	1	1	1
CATN	0	1	0	1	0	1
CATP	0	0	0	0	0	0
CATQ	1	1	1	1	0	1
CATR	0	0	0	0	0	0
CATS	1	1	1	1	0	1
CATT	0	1	1	1	0	1
CATV	1	1	1	1	0	1
CATW	0	0	0	1	0	0
CATY	0	0	1	0	0	0
CAVA	1	1	1	1	0	1
CAVC	1	1	1	1	1	1
CAVD	1	1	0	1	0	1
CAVE	1	1	1	0	0	0
CAVF	1	0	1	1	1	1
CAVG	1	1	1	1	0	1
CAVH	1	1	1	1	0	1
CAVI	1	1	1	1	1	1
CAVK	0	0	1	0	0	0
CAVL	1	1	1	1	0	1
CAVM	1	0	1	1	1	1
CAVN	1	1	0	1	0	1
CAVP	0	0	1	0	0	0
CAVQ	1	1	1	1	1	1
CAVR	1	0	1	0	0	0
CAVS	1	1	1	1	0	1
CAVT	1	1	1	1	0	1
CAVV	1	1	1	1	1	1
CAVW	1	0	1	1	0	0
CAVY	1	0	1	0	0	0
CAWA	0	0	0	0	0	0
CAWC	0	0	0	0	1	0
CAWD	0	0	0	0	0	0
CAWE	0	0	0	0	0	0
CAWF	0	0	0	0	0	0
CAWG	0	0	0	0	0	0
CAWH	1	0	0	0	0	0
CAWI	0	0	0	0	0	0
CAWK	0	0	0	0	0	0
CAWL	0	0	0	0	0	0
CAWM	0	0	0	0	1	0
CAWN	0	0	0	0	0	0
CAWP	0	0	0	0	0	0
CAWQ	1	0	0	0	0	0
CAWR	0	0	0	0	0	0
CAWS	0	0	0	0	0	0
CAWT	0	0	0	0	0	0
CAWV	0	0	0	0	0	0
CAWW	0	0	0	0	0	0
CAWY	0	0	0	0	0	0
CAYA	1	0	0	1	0	1
CAYC	1	0	0	1	0	1
CAYD	0	0	0	1	0	0
CAYE	0	0	0	0	0	0
CAYF	1	0	0	1	0	0
CAYG	0	0	0	1	0	0
CAYH	1	0	0	1	0	0
CAYI	1	0	0	1	0	0
CAYK	0	0	0	0	0	0
CAYL	0	0	0	1	0	0
CAYM	1	0	0	1	1	1
CAYN	1	0	0	1	0	0
CAYP	0	0	0	0	0	0
CAYQ	1	0	0	1	0	1
CAYR	0	0	0	0	0	0
CAYS	1	0	0	1	0	1
CAYT	1	0	0	1	0	0
CAYV	0	0	0	1	0	0
CAYW	1	0	0	1	0	0
CAYY	1	0	0	0	0	0
CCAA	1	0	0	1	0	0
CCAC	1	0	0	1	1	0
CCAD	0	0	0	1	0	0
CCAE	0	0	0	0	0	0
CCAF	0	0	0	1	1	0
CCAG	0	0	0	1	0	0
CCAH	1	0	0	1	0	0
CCAI	0	1	0	1	0	0
CCAK	0	0	0	0	0	0
CCAL	0	0	0	1	0	0
CCAM	1	0	0	1	1	0
CCAN	0	0	0	1	0	0
CCAP	0	0	0	0	0	0
CCAQ	1	0	0	1	1	0
CCAR	0	0	0	0	0	0
CCAS	1	0	0	1	0	0
CCAT	0	1	0	1	0	0
CCAV	1	0	0	1	0	0
CCAW	0	0	0	1	0	0
CCAY	1	0	0	0	0	0
CCCA	0	0	1	1	1	1
CCCC	1	0	1	1	1	1
CCCD	0	1	0	1	0	0
CCCE	0	1	0	0	0	0
CCCF	1	0	1	1	1	0
CCCG	0	0	1	1	0	0
CCCH	1	0	1	1	1	0
CCCI	0	1	1	1	1	0
CCCK	0	0	0	0	1	0
CCCL	0	0	1	1	1	0
CCCM	1	0	1	1	1	1
CCCN	0	0	0	1	1	0
CCCP	0	0	0	0	1	0
CCCQ	1	0	1	1	1	1
CCCR	0	0	0	0	0	0
CCCS	1	0	1	1	1	1
CCCT	0	0	1	1	1	0
CCCV	0	0	1	1	1	0
CCCW	1	0	0	1	1	0
CCCY	0	0	1	0	1	0
CCDA	0	1	0	0	0	0
CCDC	0	1	0	0	0	0
CCDD	0	1	0	0	0	0
CCDE	0	1	0	0	0	0
CCDF	0	0	0	0	0	0
CCDG	0	0	0	0	0	0
CCDH	0	0	0	0	0	0
CCDI	0	1	0	0	0	0
CCDK	0	0	0	0	0	0
CCDL	0	0	0	0	0	0
CCDM	0	0	0	0	1	0
CCDN	0	0	0	0	0	0
CCDP	0	0	0	0	0	0
CCDQ	0	0	0	0	0	0
CCDR	0	0	0	0	0	0
CCDS	0	0	0	0	0	0
CCDT	0	1	0	0	0	0
CCDV	0	1	0	0	0	0
CCDW	0	0	0	0	0	0
CCDY	0	0	0	0	0	0
CCEA	0	0	0	0	0	0
CCEC	0	0	0	0	1	0
CCED	0	0	0	0	0	0
CCEE	0	0	0	0	0	0
CCEF	0	0	0	0	0	0
CCEG	0	0	0	0	0	0
CCEH	0	0	0	0	0	0
CCEI	0	0	0	0	0	0
CCEK	0	0	0	0	0	0
CCEL	0	0	0	0	0	0
CCEM	0	0	0	0	1	0
CCEN	0	0	0	0	0	0
CCEP	0	0	0	0	0	0
CCEQ	0	0	0	0	0	0
CCER	0	0	0	0	0	0
CCES	0	0	0	0	0	0
CCET	0	0	0	0	0	0
CCEV	0	0	0	0	0	0
CCEW	0	0	0	0	0	0
CCEY	0	0	0	0	0	0
CCFA	0	1	0	1	1	1
CCFC	1	1	0	1	1	1
CCFD	0	1	0	1	0	0
CCFE	0	1	0	0	0	0
CCFF	0	1	0	1	1	0
CCFG	0	1	0	1	0	0
CCFH	1	1	0	1	0	0
CCFI	0	1	0	1	1	0
CCFK	0	0	0	0	0	0
CCFL	0	0	0	1	1	0
CCFM	1	0	0	1	1	1
CCFN	1	0	0	1	0	0
CCFP	0	0	0	0	1	0
CCFQ	1	1	0	1	1	1
CCFR	0	0	0	0	0	0
CCFS	0	1	0	1	1	1
CCFT	0	1	0	1	1	0
CCFV	0	1	0	1	1	0
CCFW	0	1	0	1	1	0
CCFY	0	0	0	0	1	0
CCGA	0	0	0	1	0	0
CCGC	1	0	0	1	0	0
CCGD	0	0	0	1	0	0
CCGE	0	0	0	0	0	0
CCGF	0	0	0	1	0	0
CCGG	0	0	0	1	0	0
CCGH	1	0	0	1	0	0
CCGI	0	0	0	1	0	0
CCGK	0	0	0	0	0	0
CCGL	0	0	0	1	0	0
CCGM	0	0	0	1	0	0
CCGN	0	0	0	1	0	0
CCGP	0	0	0	0	0	0
CCGQ	1	0	0	1	0	0
CCGR	0	0	0	0	0	0
CCGS	0	0	0	1	0	0
CCGT	0	0	0	1	0	0
CCGV	0	0	0	1	0	0
CCGW	1	0	0	1	0	0
CCGY	0	0	0	0	0	0
CCHA	1	0	0	1	0	0
CCHC	0	0	0	1	1	0
CCHD	0	0	0	1	0	0
CCHE	0	0	0	0	0	0
CCHF	0	0	0	1	1	0
CCHG	0	0	0	1	0	0
CCHH	1	0	0	1	0	0
CCHI	0	0	0	1	0	0
CCHK	0	0	0	0	0	0
CCHL	0	0	0	1	0	0
CCHM	1	0	0	1	1	0
CCHN	0	0	0	1	0	0
CCHP	0	0	0	0	0	0
CCHQ	1	0	0	1	0	0
CCHR	0	0	0	0	0	0
CCHS	0	0	0	1	0	0
CCHT	0	0	0	1	0	0
CCHV	1	0	0	1	0	0
CCHW	0	0	0	1	0	0
CCHY	0	0	0	0	0	0
CCIA	1	1	1	1	1	1
CCIC	1	1	1	1	1	1
CCID	1	1	1	1	1	0
CCIE	1	1	1	0	1	0
CCIF	1	0	1	1	1	1
CCIG	1	1	1	1	1	0
CCIH	1	1	1	1	1	0
CCII	1	1	1	1	1	1
CCIK	0	0	1	0	1	0
CCIL	1	0	1	1	1	1
CCIM	1	0	1	1	1	1
CCIN	1	1	1	1	1	1
CCIP	0	0	1	0	1	0
CCIQ	1	1	1	1	1	1
CCIR	1	0	1	0	0	0
CCIS	1	1	1	1	1	1
CCIT	1	1	1	1	1	1
CCIV	1	1	1	1	1	1
CCIW	1	1	1	1	1	0
CCIY	1	0	1	0	1	0
CCKA	0	0	0	0	0	0
CCKC	0	0	0	0	1	0
CCKD	0	0	0	0	0	0
CCKE	0	0	0	0	0	0
CCKF	0	0	0	0	1	0
CCKG	0	0	0	0	0	0
CCKH	0	0	0	0	0	0
CCKI	0	0	0	0	0	0
CCKK	0	0	0	0	0	0
CCKL	0	0	0	0	0	0
CCKM	0	0	0	0	1	0
CCKN	0	0	0	0	0	0
CCKP	0	0	0	0	0	0
CCKQ	0	0	0	0	1	0
CCKR	0	0	0	0	0	0
CCKS	0	0	0	0	0	0
CCKT	0	0	0	0	0	0
CCKV	0	0	0	0	0	0
CCKW	0	0	0	0	0	0
CCKY	0	0	0	0	0	0
CCLA	1	1	1	1	1	1
CCLC	1	1	1	1	1	1
CCLD	0	1	0	1	0	0
CCLE	0	1	1	0	0	0
CCLF	1	0	1	1	1	1
CCLG	1	1	1	1	1	0
CCLH	1	0	1	1	1	0
CCLI	1	1	1	1	1	1
CCLK	0	0	1	0	1	0
CCLL	1	1	1	1	1	1
CCLM	1	1	1	1	1	1
CCLN	1	1	0	1	1	1
CCLP	0	0	1	0	1	0
CCLQ	1	1	1	1	1	1
CCLR	0	0	1	0	0	0
CCLS	1	1	1	1	1	1
CCLT	1	1	1	1	1	1
CCLV	1	1	1	1	1	1
CCLW	1	0	1	1	1	0
CCLY	1	0	1	0	1	0
CCMA	1	0	1	1	1	1
CCMC	1	0	1	1	1	1
CCMD	0	0	0	1	0	0
CCME	0	0	0	0	0	0
CCMF	1	0	1	1	1	1
CCMG	0	0	1	1	1	0
CCMH	1	0	1	1	1	0
CCMI	1	0	1	1	1	1
CCMK	0	0	0	0	1	0
CCML	1	0	1	1	1	1
CCMM	1	0	1	1	1	1
CCMN	1	0	0	1	1	1
CCMP	0	0	1	0	1	0
CCMQ	1	0	1	1	1	1
CCMR	0	0	0	0	0	0
CCMS	1	0	1	1	1	1
CCMT	1	0	1	1	1	1
CCMV	1	0	1	1	1	1
CCMW	1	0	0	1	1	0
CCMY	1	0	1	0	1	0
CCNA	0	0	0	1	0	0
CCNC	0	0	0	1	0	0
CCND	0	1	0	1	0	0
CCNE	0	1	0	0	0	0
CCNF	0	0	0	1	0	0
CCNG	0	0	0	1	0	0
CCNH	1	0	0	1	0	0
CCNI	0	1	0	1	0	0
CCNK	0	0	0	0	0	0
CCNL	0	0	0	1	0	0
CCNM	0	0	0	1	1	0
CCNN	0	0	0	1	0	0
CCNP	0	0	0	0	0	0
CCNQ	1	0	0	1	0	0
CCNR	0	0	0	0	0	0
CCNS	0	0	0	1	0	0
CCNT	0	1	0	1	0	0
CCNV	0	0	0	1	0	0
CCNW	0	0	0	1	0	0
CCNY	0	0	0	0	0	0
CCPA	0	0	1	1	0	0
CCPC	0	0	1	1	1	0
CCPD	0	0	0	1	0	0
CCPE	0	0	0	0	0	0
CCPF	0	0	1	1	1	0
CCPG	0	0	1	1	0	0
CCPH	1	0	1	1	0	0
CCPI	0	0	1	1	0	0
CCPK	0	0	0	0	0	0
CCPL	0	0	1	1	0	0
CCPM	1	0	1	1	1	0
CCPN	0	0	0	1	0	0
CCPP	0	0	0	0	0	0
CCPQ	1	0	1	1	0	0
CCPR	0	0	0	0	0	0
CCPS	0	0	1	1	0	0
CCPT	0	0	1	1	0	0
CCPV	0	0	1	1	0	0
CCPW	0	0	0	1	0	0
CCPY	0	0	1	0	0	0
CCQA	1	0	1	1	0	0
CCQC	1	0	1	1	1	0
CCQD	0	0	0	1	0	0
CCQE	0	0	1	0	0	0
CCQF	1	0	1	1	1	0
CCQG	0	0	1	1	0	0
CCQH	1	0	1	1	0	0
CCQI	1	0	1	1	0	0
CCQK	0	0	0	0	0	0
CCQL	0	0	1	1	0	0
CCQM	1	0	1	1	1	0
CCQN	0	0	0	1	0	0
CCQP	0	0	1	0	0	0
CCQQ	1	0	1	1	0	0
CCQR	0	0	0	0	0	0
CCQS	1	0	1	1	0	0
CCQT	0	0	1	1	0	0
CCQV	1	0	1	1	0	0
CCQW	0	0	0	1	0	0
CCQY	1	0	1	0	0	0
CCRA	0	0	0	0	0	0
CCRC	0	0	0	0	0	0
CCRD	0	0	0	0	0	0
CCRE	0	0	0	0	0	0
CCRF	0	0	0	0	1	0
CCRG	0	0	0	0	0	0
CCRH	0	0	0	0	0	0
CCRI	0	0	0	0	0	0
CCRK	0	0	0	0	0	0
CCRL	0	0	0	0	0	0
CCRM	0	0	0	0	1	0
CCRN	0	0	0	0	0	0
CCRP	0	0	0	0	0	0
CCRQ	0	0	0	0	0	0
CCRR	0	0	0	0	0	0
CCRS	0	0	0	0	0	0
CCRT	0	0	0	0	0	0
CCRV	0	0	0	0	0	0
CCRW	0	0	0	0	0	0
CCRY	0	0	0	0	0	0
CCSA	0	0	1	1	0	0
CCSC	0	0	1	1	0	0
CCSD	0	0	0	1	0	0
CCSE	0	0	0	0	0	0
CCSF	0	0	1	1	0	0
CCSG	0	0	0	1	0	0
CCSH	1	0	1	1	0	0
CCSI	0	0	1	1	0	0
CCSK	0	0	0	0	0	0
CCSL	0	0	1	1	0	0
CCSM	1	0	1	1	1	0
CCSN	0	0	0	1	0	0
CCSP	0	0	0	0	0	0
CCSQ	1	0	1	1	0	0
CCSR	0	0	0	0	0	0
CCSS	0	0	1	1	0	0
CCST	0	0	0	1	0	0
CCSV	0	0	1	1	0	0
CCSW	0	0	0	1	0	0
CCSY	0	0	1	0	0	0
CCTA	0	1	1	1	0	1
CCTC	1	1	1	1	1	1
CCTD	0	1	0	1	0	0
CCTE	0	1	1	0	0	0
CCTF	1	0	1	1	1	0
CCTG	0	1	1	1	0	0
CCTH	1	1	1	1	0	0
CCTI	0	1	1	1	0	0
CCTK	0	0	0	0	0	0
CCTL	0	1	1	1	0	0
CCTM	1	0	1	1	1	1
CCTN	0	0	0	1	0	0
CCTP	0	0	1	0	0	0
CCTQ	1	1	1	1	1	1
CCTR	0	0	0	0	0	0
CCTS	1	1	1	1	0	1
CCTT	0	1	1	1	0	0
CCTV	0	1	1	1	0	0
CCTW	0	0	0	1	0	0
CCTY	0	0	1	0	0	0
CCVA	1	1	1	1	1	1
CCVC	1	1	1	1	1	1
CCVD	1	1	1	1	0	0
CCVE	1	1	1	0	0	0
CCVF	1	0	1	1	1	1
CCVG	1	1	1	1	0	0
CCVH	1	1	1	1	0	0
CCVI	1	1	1	1	1	1
CCVK	0	0	1	0	1	0
CCVL	1	1	1	1	1	1
CCVM	1	0	1	1	1	1
CCVN	1	1	0	1	0	1
CCVP	0	0	1	0	1	0
CCVQ	1	1	1	1	1	1
CCVR	1	0	1	0	0	0
CCVS	1	1	1	1	1	1
CCVT	1	1	1	1	1	1
CCVV	1	1	1	1	1	1
CCVW	1	0	1	1	1	0
CCVY	1	0	1	0	1	0
CCWA	0	0	0	0	0	0
CCWC	0	0	0	0	1	0
CCWD	0	0	0	0	0	0
CCWE	0	0	0	0	0	0
CCWF	0	0	0	0	1	0
CCWG	0	0	0	0	0	0
CCWH	0	0	0	0	0	0
CCWI	0	0	0	0	0	0
CCWK	0	0	0	0	0	0
CCWL	0	0	0	0	0	0
CCWM	0	0	0	0	1	0
CCWN	0	0	0	0	0	0
CCWP	0	0	0	0	0	0
CCWQ	0	0	0	0	1	0
CCWR	0	0	0	0	0	0
CCWS	0	0	0	0	0	0
CCWT	0	0	0	0	0	0
CCWV	0	0	0	0	0	0
CCWW	0	0	0	0	0	0
CCWY	0	0	0	0	0	0
CCYA	0	0	0	1	0	0
CCYC	0	0	0	1	1	0
CCYD	0	0	0	1	0	0
CCYE	0	0	0	0	0	0
CCYF	0	0	0	1	1	0
CCYG	0	0	0	1	0	0
CCYH	1	0	0	1	0	0
CCYI	0	0	0	1	0	0
CCYK	0	0	0	0	0	0
CCYL	0	0	0	1	0	0
CCYM	1	0	0	1	1	0
CCYN	0	0	0	1	0	0
CCYP	0	0	0	0	0	0
CCYQ	1	0	0	1	0	0
CCYR	0	0	0	0	0	0
CCYS	0	0	0	1	0	0
CCYT	0	0	0	1	0	0
CCYV	0	0	0	1	0	0
CCYW	0	0	0	1	0	0
CCYY	0	0	0	0	0	0
CDAA	0	0	0	1	0	0
CDAC	0	0	0	1	0	0
CDAD	0	0	0	1	0	0
CDAE	0	0	0	0	0	0
CDAF	0	0	0	1	0	0
CDAG	0	0	0	1	0	0
CDAH	1	0	0	1	0	0
CDAI	0	0	0	1	0	0
CDAK	0	0	0	0	0	0
CDAL	0	0	0	1	0	0
CDAM	0	0	0	1	0	0
CDAN	0	0	0	1	0	0
CDAP	0	0	0	0	0	0
CDAQ	1	0	0	1	0	0
CDAR	0	0	0	0	0	0
CDAS	0	0	0	1	0	0
CDAT	0	0	0	1	0	0
CDAV	0	0	0	1	0	0
CDAW	0	0	0	1	0	0
CDAY	0	0	0	0	0	0
CDCA	0	0	0	1	0	0
CDCC	0	0	0	1	1	0
CDCD	0	0	0	1	0	0
CDCE	0	0	0	0	0	0
CDCF	0	0	0	1	1	0
CDCG	0	0	0	1	0	0
CDCH	1	0	0	1	0	0
CDCI	0	0	0	1	0	0
CDCK	0	0	0	0	0	0
CDCL	0	0	0	1	0	0
CDCM	1	0	0	1	1	0
CDCN	0	0	0	1	0	0
CDCP	0	0	0	0	0	0
CDCQ	1	0	0	1	0	0
CDCR	0	0	0	0	0	0
CDCS	0	0	0	1	0	0
CDCT	0	0	0	1	0	0
CDCV	0	0	0	1	0	0
CDCW	0	0	0	1	0	0
CDCY	0	0	0	0	0	0
CDDA	0	0	0	0	0	0
CDDC	0	0	0	0	0	0
CDDD	0	0	0	0	0	0
CDDE	0	0	0	0	0	0
CDDF	0	0	0	0	0	0
CDDG	0	0	0	0	0	0
CDDH	0	0	0	0	0	0
CDDI	0	0	0	0	0	0
CDDK	0	0	0	0	0	0
CDDL	0	0	0	0	0	0
CDDM	0	0	0	0	0	0
CDDN	0	0	0	0	0	0
CDDP	0	0	0	0	0	0
CDDQ	0	0	0	0	0	0
CDDR	0	0	0	0	0	0
CDDS	0	0	0	0	0	0
CDDT	0	0	0	0	0	0
CDDV	0	0	0	0	0	0
CDDW	0	0	0	0	0	0
CDDY	0	0	0	0	0	0
CDEA	0	0	0	0	0	0
CDEC	0	0	0	0	0	0
CDED	0	0	0	0	0	0
CDEE	0	0	0	0	0	0
CDEF	0	0	0	0	0	0
CDEG	0	0	0	0	0	0
CDEH	0	0	0	0	0	0
CDEI	0	0	0	0	0	0
CDEK	0	0	0	0	0	0
CDEL	0	0	0	0	0	0
CDEM	0	0	0	0	0	0
CDEN	0	0	0	0	0	0
CDEP	0	0	0	0	0	0
CDEQ	0	0	0	0	0	0
CDER	0	0	0	0	0	0
CDES	0	0	0	0	0	0
CDET	0	0	0	0	0	0
CDEV	0	0	0	0	0	0
CDEW	0	0	0	0	0	0
CDEY	0	0	0	0	0	0
CDFA	0	1	0	1	0	0
CDFC	0	1	0	1	0	0
CDFD	0	1	0	1	0	0
CDFE	0	1	0	0	0	0
CDFF	0	0	0	1	0	0
CDFG	0	0	0	1	0	0
CDFH	1	1	0	1	0	0
CDFI	1	1	0	1	0	0
CDFK	0	0	0	0	0	0
CDFL	0	0	0	1	0	0
CDFM	1	0	0	1	1	0
CDFN	1	0	0	1	0	0
CDFP	0	0	0	0	0	0
CDFQ	1	0	0	1	0	0
CDFR	0	0	0	0	0	0
CDFS	0	0	0	1	0	0
CDFT	0	0	0	1	0	0
CDFV	0	1	0	1	0	0
CDFW	0	0	0	1	0	0
CDFY	0	0	0	0	0	0
CDGA	0	0	0	1	0	0
CDGC	0	0	0	1	0	0
CDGD	0	0	0	1	0	0
CDGE	0	0	0	0	0	0
CDGF	0	0	0	1	0	0
CDGG	0	0	0	1	0	0
CDGH	1	0	0	1	0	0
CDGI	0	0	0	1	0	0
CDGK	0	0	0	0	0	0
CDGL	0	0	0	1	0	0
CDGM	0	0	0	1	0	0
CDGN	0	0	0	1	0	0
CDGP	0	0	0	0	0	0
CDGQ	0	0	0	1	0	0
CDGR	0	0	0	0	0	0
CDGS	0	0	0	1	0	0
CDGT	0	0	0	1	0	0
CDGV	0	0	0	1	0	0
CDGW	0	0	0	1	0	0
CDGY	0	0	0	0	0	0
CDHA	0	0	0	1	0	0
CDHC	0	0	0	1	0	0
CDHD	0	0	0	1	0	0
CDHE	0	0	0	0	0	0
CDHF	0	0	0	1	0	0
CDHG	0	0	0	1	0	0
CDHH	1	0	0	1	0	0
CDHI	0	0	0	1	0	0
CDHK	0	0	0	0	0	0
CDHL	0	0	0	1	0	0
CDHM	1	0	0	1	0	0
CDHN	0	0	0	1	0	0
CDHP	0	0	0	0	0	0
CDHQ	1	0	0	1	0	0
CDHR	0	0	0	0	0	0
CDHS	0	0	0	1	0	0
CDHT	0	0	0	1	0	0
CDHV	1	0	0	1	0	0
CDHW	0	0	0	1	0	0
CDHY	0	0	0	0	0	0
CDIA	1	1	1	1	1	1
CDIC	1	1	1	1	1	1
CDID	1	1	0	1	0	0
CDIE	1	1	0	0	0	0
CDIF	1	0	1	1	1	0
CDIG	1	1	0	1	0	0
CDIH	1	1	0	1	1	0
CDII	1	1	1	1	1	0
CDIK	0	0	0	0	1	0
CDIL	1	0	1	1	1	0
CDIM	1	0	1	1	1	1
CDIN	1	1	0	1	1	0
CDIP	0	0	0	0	1	0
CDIQ	1	1	1	1	1	1
CDIR	1	0	0	0	0	0
CDIS	1	1	1	1	1	1
CDIT	1	1	1	1	1	0
CDIV	1	1	1	1	1	0
CDIW	1	0	0	1	1	0
CDIY	1	0	0	0	1	0
CDKA	0	0	0	0	0	0
CDKC	0	0	0	0	0	0
CDKD	0	0	0	0	0	0
CDKE	0	0	0	0	0	0
CDKF	0	0	0	0	0	0
CDKG	0	0	0	0	0	0
CDKH	0	0	0	0	0	0
CDKI	0	0	0	0	0	0
CDKK	0	0	0	0	0	0
CDKL	0	0	0	0	0	0
CDKM	0	0	0	0	0	0
CDKN	0	0	0	0	0	0
CDKP	0	0	0	0	0	0
CDKQ	0	0	0	0	0	0
CDKR	0	0	0	0	0	0
CDKS	0	0	0	0	0	0
CDKT	0	0	0	0	0	0
CDKV	0	0	0	0	0	0
CDKW	0	0	0	0	0	0
CDKY	0	0	0	0	0	0
CDLA	1	1	0	1	0	1
CDLC	1	1	0	1	1	1
CDLD	0	1	0	1	0	0
CDLE	0	1	0	0	0	0
CDLF	1	0	0	1	1	0
CDLG	1	1	0	1	0	0
CDLH	1	0	0	1	0	0
CDLI	1	1	0	1	0	0
CDLK	0	0	0	0	0	0
CDLL	1	1	0	1	0	0
CDLM	1	0	1	1	1	1
CDLN	1	0	0	1	0	0
CDLP	0	0	0	0	0	0
CDLQ	1	0	1	1	0	1
CDLR	0	0	0	0	0	0
CDLS	1	1	0	1	0	1
CDLT	1	1	0	1	0	0
CDLV	1	1	0	1	0	0
CDLW	1	0	0	1	0	0
CDLY	1	0	0	0	0	0
CDMA	1	0	0	1	0	1
CDMC	1	0	0	1	1	1
CDMD	0	0	0	1	0	0
CDME	0	0	0	0	0	0
CDMF	1	0	0	1	0	0
CDMG	1	0	0	1	0	0
CDMH	1	0	0	1	0	0
CDMI	1	0	0	1	0	0
CDMK	0	0	0	0	0	0
CDML	1	0	0	1	0	0
CDMM	1	0	0	1	1	1
CDMN	1	0	0	1	0	0
CDMP	0	0	0	0	0	0
CDMQ	1	0	0	1	0	1
CDMR	0	0	0	0	0	0
CDMS	1	0	0	1	0	1
CDMT	1	0	0	1	0	0
CDMV	1	0	0	1	0	0
CDMW	1	0	0	1	0	0
CDMY	1	0	0	0	0	0
CDNA	0	0	0	1	0	0
CDNC	0	0	0	1	0	0
CDND	0	0	0	1	0	0
CDNE	0	0	0	0	0	0
CDNF	0	0	0	1	0	0
CDNG	0	0	0	1	0	0
CDNH	1	0	0	1	0	0
CDNI	0	0	0	1	0	0
CDNK	0	0	0	0	0	0
CDNL	0	0	0	1	0	0
CDNM	0	0	0	1	0	0
CDNN	0	0	0	1	0	0
CDNP	0	0	0	0	0	0
CDNQ	1	0	0	1	0	0
CDNR	0	0	0	0	0	0
CDNS	0	0	0	1	0	0
CDNT	0	0	0	1	0	0
CDNV	0	0	0	1	0	0
CDNW	0	0	0	1	0	0
CDNY	0	0	0	0	0	0
CDPA	0	0	0	1	0	0
CDPC	0	0	0	1	0	0
CDPD	0	0	0	1	0	0
CDPE	0	0	0	0	0	0
CDPF	0	0	0	1	0	0
CDPG	0	0	0	1	0	0
CDPH	1	0	0	1	0	0
CDPI	1	0	0	1	0	0
CDPK	0	0	0	0	0	0
CDPL	0	0	0	1	0	0
CDPM	1	0	0	1	0	0
CDPN	0	0	0	1	0	0
CDPP	0	0	0	0	0	0
CDPQ	1	0	0	1	0	0
CDPR	0	0	0	0	0	0
CDPS	0	0	0	1	0	0
CDPT	0	0	0	1	0	0
CDPV	0	0	0	1	0	0
CDPW	0	0	0	1	0	0
CDPY	0	0	0	0	0	0
CDQA	1	0	0	1	0	0
CDQC	0	0	0	1	0	0
CDQD	0	0	0	1	0	0
CDQE	0	0	0	0	0	0
CDQF	0	0	0	1	0	0
CDQG	0	0	0	1	0	0
CDQH	1	0	0	1	0	0
CDQI	1	0	0	1	0	0
CDQK	0	0	0	0	0	0
CDQL	0	0	0	1	0	0
CDQM	1	0	0	1	0	0
CDQN	0	0	0	1	0	0
CDQP	0	0	0	0	0	0
CDQQ	1	0	0	1	0	0
CDQR	0	0	0	0	0	0
CDQS	0	0	0	1	0	0
CDQT	1	0	0	1	0	0
CDQV	1	0	0	1	0	0
CDQW	0	0	0	1	0	0
CDQY	0	0	0	0	0	0
CDRA	0	0	0	0	0	0
CDRC	0	0	0	0	0	0
CDRD	0	0	0	0	0	0
CDRE	0	0	0	0	0	0
CDRF	0	0	0	0	0	0
CDRG	0	0	0	0	0	0
CDRH	0	0	0	0	0	0
CDRI	0	0	0	0	0	0
CDRK	0	0	0	0	0	0
CDRL	0	0	0	0	0	0
CDRM	0	0	0	0	0	0
CDRN	0	0	0	0	0	0
CDRP	0	0	0	0	0	0
CDRQ	0	0	0	0	0	0
CDRR	0	0	0	0	0	0
CDRS	0	0	0	0	0	0
CDRT	0	0	0	0	0	0
CDRV	0	0	0	0	0	0
CDRW	0	0	0	0	0	0
CDRY	0	0	0	0	0	0
CDSA	0	0	0	1	0	0
CDSC	0	0	0	1	0	0
CDSD	0	0	0	1	0	0
CDSE	0	0	0	0	0	0
CDSF	0	0	0	1	0	0
CDSG	0	0	0	1	0	0
CDSH	1	0	0	1	0	0
CDSI	0	0	0	1	0	0
CDSK	0	0	0	0	0	0
CDSL	0	0	0	1	0	0
CDSM	0	0	0	1	0	0
CDSN	0	0	0	1	0	0
CDSP	0	0	0	0	0	0
CDSQ	1	0	0	1	0	0
CDSR	0	0	0	0	0	0
CDSS	0	0	0	1	0	0
CDST	0	0	0	1	0	0
CDSV	0	0	0	1	0	0
CDSW	0	0	0	1	0	0
CDSY	0	0	0	0	0	0
CDTA	0	1	0	1	0	0
CDTC	0	1	0	1	0	0
CDTD	0	0	0	1	0	0
CDTE	0	1	0	0	0	0
CDTF	0	0	0	1	0	0
CDTG	0	0	0	1	0	0
CDTH	1	1	0	1	0	0
CDTI	0	1	0	1	0	0
CDTK	0	0	0	0	0	0
CDTL	0	0	0	1	0	0
CDTM	1	0	0	1	0	0
CDTN	0	0	0	1	0	0
CDTP	0	0	0	0	0	0
CDTQ	1	0	0	1	0	0
CDTR	0	0	0	0	0	0
CDTS	0	1	0	1	0	0
CDTT	0	1	0	1	0	0
CDTV	0	1	0	1	0	0
CDTW	0	0	0	1	0	0
CDTY	0	0	0	0	0	0
CDVA	1	1	1	1	0	1
CDVC	1	1	1	1	1	1
CDVD	0	1	0	1	0	0
CDVE	0	1	0	0	0	0
CDVF	1	0	0	1	0	0
CDVG	1	1	0	1	0	0
CDVH	1	1	0	1	0	0
CDVI	1	1	0	1	0	0
CDVK	0	0	0	0	0	0
CDVL	1	0	0	1	0	0
CDVM	1	0	1	1	1	1
CDVN	1	0	0	1	0	0
CDVP	0	0	0	0	0	0
CDVQ	1	1	1	1	0	1
CDVR	0	0	0	0	0	0
CDVS	1	1	1	1	0	1
CDVT	1	1	0	1	0	0
CDVV	1	1	0	1	0	0
CDVW	1	0	0	1	0	0
CDVY	1	0	0	0	0	0
CDWA	0	0	0	0	0	0
CDWC	0	0	0	0	0	0
CDWD	0	0	0	0	0	0
CDWE	0	0	0	0	0	0
CDWF	0	0	0	0	0	0
CDWG	0	0	0	0	0	0
CDWH	0	0	0	0	0	0
CDWI	0	0	0	0	0	0
CDWK	0	0	0	0	0	0
CDWL	0	0	0	0	0	0
CDWM	0	0	0	0	0	0
CDWN	0	0	0	0	0	0
CDWP	0	0	0	0	0	0
CDWQ	0	0	0	0	0	0
CDWR	0	0	0	0	0	0
CDWS	0	0	0	0	0	0
CDWT	0	0	0	0	0	0
CDWV	0	0	0	0	0	0
CDWW	0	0	0	0	0	0
CDWY	0	0	0	0	0	0
CDYA	0	0	0	1	0	0
CDYC	0	0	0	1	0	0
CDYD	0	0	0	1	0	0
CDYE	0	0	0	0	0	0
CDYF	0	0	0	1	0	0
CDYG	0	0	0	1	0	0
CDYH	1	0	0	1	0	0
CDYI	0	0	0	1	0	0
CDYK	0	0	0	0	0	0
CDYL	0	0	0	1	0	0
CDYM	1	0	0	1	0	0
CDYN	0	0	0	1	0	0
CDYP	0	0	0	0	0	0
CDYQ	1	0	0	1	0	0
CDYR	0	0	0	0	0	0
CDYS	0	0	0	1	0	0
CDYT	0	0	0	1	0	0
CDYV	0	0	0	1	0	0
CDYW	0	0	0	1	0	0
CDYY	0	0	0	0	0	0
CEAA	0	0	0	1	0	0
CEAC	0	0	0	1	0	0
CEAD	0	0	0	1	0	0
CEAE	0	0	0	0	0	0
CEAF	0	0	0	1	0	0
CEAG	0	0	0	1	0	0
CEAH	1	0	0	1	0	0
CEAI	0	0	0	1	0	0
CEAK	0	0	0	0	0	0
CEAL	0	0	0	1	0	0
CEAM	0	0	0	1	0	0
CEAN	0	0	0	1	0	0
CEAP	0	0	0	0	0	0
CEAQ	1	0	0	1	0	0
CEAR	0	0	0	0	0	0
CEAS	0	0	0	1	0	0
CEAT	0	0	0	1	0	0
CEAV	0	0	0	1	0	0
CEAW	0	0	0	1	0	0
CEAY	0	0	0	0	0	0
CECA	0	0	0	1	0	0
CECC	0	0	0	1	1	0
CECD	0	0	0	1	0	0
CECE	0	0	0	0	0	0
CECF	0	0	0	1	1	0
CECG	0	0	0	1	0	0
CECH	1	0	0	1	0	0
CECI	0	0	0	1	0	0
CECK	0	0	0	0	0	0
CECL	0	0	0	1	0	0
CECM	1	0	0	1	1	0
CECN	0	0	0	1	0	0
CECP	0	0	0	0	0	0
CECQ	1	0	0	1	1	0
CECR	0	0	0	0	0	0
CECS	0	0	0	1	0	0
CECT	0	0	0	1	0	0
CECV	0	0	0	1	0	0
CECW	0	0	0	1	0	0
CECY	0	0	0	0	0	0
CEDA	0	0	0	0	0	0
CEDC	0	0	0	0	0	0
CEDD	0	0	0	0	0	0
CEDE	0	0	0	0	0	0
CEDF	0	0	0	0	0	0
CEDG	0	0	0	0	0	0
CEDH	0	0	0	0	0	0
CEDI	0	0	0	0	0	0
CEDK	0	0	0	0	0	0
CEDL	0	0	0	0	0	0
CEDM	0	0	0	0	0	0
CEDN	0	0	0	0	0	0
CEDP	0	0	0	0	0	0
CEDQ	0	0	0	0	0	0
CEDR	0	0	0	0	0	0
CEDS	0	0	0	0	0	0
CEDT	0	0	0	0	0	0
CEDV	0	0	0	0	0	0
CEDW	0	0	0	0	0	0
CEDY	0	0	0	0	0	0
CEEA	0	0	0	0	0	0
CEEC	0	0	0	0	0	0
CEED	0	0	0	0	0	0
CEEE	0	0	0	0	0	0
CEEF	0	0	0	0	0	0
CEEG	0	0	0	0	0	0
CEEH	0	0	0	0	0	0
CEEI	0	0	0	0	0	0
CEEK	0	0	0	0	0	0
CEEL	0	0	0	0	0	0
CEEM	0	0	0	0	0	0
CEEN	0	0	0	0	0	0
CEEP	0	0	0	0	0	0
CEEQ	0	0	0	0	0	0
CEER	0	0	0	0	0	0
CEES	0	0	0	0	0	0
CEET	0	0	0	0	0	0
CEEV	0	0	0	0	0	0
CEEW	0	0	0	0	0	0
CEEY	0	0	0	0	0	0
CEFA	0	0	0	1	0	0
CEFC	0	0	0	1	1	0
CEFD	0	0	0	1	0	0
CEFE	0	0	0	0	0	0
CEFF	0	1	0	1	1	0
CEFG	0	0	0	1	0	0
CEFH	1	1	0	1	0	0
CEFI	0	1	0	1	0	0
CEFK	0	0	0	0	0	0
CEFL	0	0	0	1	0	0
CEFM	1	0	0	1	1	0
CEFN	0	0	0	1	0	0
CEFP	0	0	0	0	0	0
CEFQ	1	0	0	1	0	0
CEFR	0	0	0	0	0	0
CEFS	0	0	0	1	0	0
CEFT	0	0	0	1	0	0
CEFV	0	1	0	1	0	0
CEFW	0	0	0	1	0	0
CEFY	0	0	0	0	0	0
CEGA	0	0	0	1	0	0
CEGC	0	0	0	1	0	0
CEGD	0	0	0	1	0	0
CEGE	0	0	0	0	0	0
CEGF	0	0	0	1	0	0
CEGG	0	0	0	1	0	0
CEGH	1	0	0	1	0	0
CEGI	0	0	0	1	0	0
CEGK	0	0	0	0	0	0
CEGL	0	0	0	1	0	0
CEGM	0	0	0	1	0	0
CEGN	0	0	0	1	0	0
CEGP	0	0	0	0	0	0
CEGQ	0	0	0	1	0	0
CEGR	0	0	0	0	0	0
CEGS	0	0	0	1	0	0
CEGT	0	0	0	1	0	0
CEGV	0	0	0	1	0	0
CEGW	0	0	0	1	0	0
CEGY	0	0	0	0	0	0
CEHA	1	0	0	1	0	0
CEHC	1	0	0	1	0	0
CEHD	0	0	0	1	0	0
CEHE	0	0	0	0	0	0
CEHF	0	0	0	1	0	0
CEHG	0	0	0	1	0	0
CEHH	1	0	0	1	0	0
CEHI	1	0	0	1	0	0
CEHK	0	0	0	0	0	0
CEHL	0	0	0	1	0	0
CEHM	1	0	0	1	0	0
CEHN	0	0	0	1	0	0
CEHP	0	0	0	0	0	0
CEHQ	1	0	0	1	0	0
CEHR	0	0	0	0	0	0
CEHS	0	0	0	1	0	0
CEHT	0	0	0	1	0	0
CEHV	1	0	0	1	0	0
CEHW	0	0	0	1	0	0
CEHY	0	0	0	0	0	0
CEIA	1	1	1	1	1	1
CEIC	1	1	1	1	1	1
CEID	1	1	0	1	0	0
CEIE	0	1	0	0	0	0
CEIF	1	0	0	1	1	0
CEIG	1	1	0	1	0	0
CEIH	1	1	0	1	1	0
CEII	1	1	1	1	1	0
CEIK	0	0	0	0	1	0
CEIL	1	0	1	1	1	0
CEIM	1	0	1	1	1	1
CEIN	1	0	0	1	1	0
CEIP	0	0	0	0	1	0
CEIQ	1	1	1	1	1	1
CEIR	0	0	0	0	0	0
CEIS	1	1	1	1	1	1
CEIT	1	1	1	1	1	0
CEIV	1	1	0	1	1	0
CEIW	1	0	0	1	1	0
CEIY	1	0	0	0	1	0
CEKA	0	0	0	0	0	0
CEKC	0	0	0	0	0	0
CEKD	0	0	0	0	0	0
CEKE	0	0	0	0	0	0
CEKF	0	0	0	0	0	0
CEKG	0	0	0	0	0	0
CEKH	0	0	0	0	0	0
CEKI	0	0	0	0	0	0
CEKK	0	0	0	0	0	0
CEKL	0	0	0	0	0	0
CEKM	0	0	0	0	0	0
CEKN	0	0	0	0	0	0
CEKP	0	0	0	0	0	0
CEKQ	0	0	0	0	0	0
CEKR	0	0	0	0	0	0
CEKS	0	0	0	0	0	0
CEKT	0	0	0	0	0	0
CEKV	0	0	0	0	0	0
CEKW	0	0	0	0	0	0
CEKY	0	0	0	0	0	0
CELA	1	1	0	1	0	1
CELC	1	1	1	1	1	1
CELD	0	1	0	1	0	0
CELE	0	1	0	0	0	0
CELF	1	0	0	1	1	0
CELG	1	1	0	1	0	0
CELH	1	0	0	1	0	0
CELI	1	0	0	1	0	0
CELK	0	0	0	0	0	0
CELL	1	0	0	1	0	0
CELM	1	0	0	1	1	1
CELN	1	0	0	1	0	0
CELP	0	0	0	0	0	0
CELQ	1	1	1	1	1	1
CELR	0	0	0	0	0	0
CELS	1	1	0	1	0	1
CELT	0	1	0	1	0	0
CELV	1	1	0	1	0	0
CELW	1	0	0	1	0	0
CELY	1	0	0	0	0	0
CEMA	0	0	0	1	0	1
CEMC	1	0	0	1	1	1
CEMD	0	0	0	1	0	0
CEME	0	0	0	0	0	0
CEMF	1	0	0	1	1	0
CEMG	0	0	0	1	0	0
CEMH	1	0	0	1	0	0
CEMI	1	0	0	1	0	0
CEMK	0	0	0	0	0	0
CEML	0	0	0	1	0	0
CEMM	1	0	0	1	1	1
CEMN	0	0	0	1	0	0
CEMP	0	0	0	0	0	0
CEMQ	1	0	0	1	0	1
CEMR	0	0	0	0	0	0
CEMS	1	0	0	1	0	1
CEMT	0	0	0	1	0	0
CEMV	1	0	0	1	0	0
CEMW	1	0	0	1	0	0
CEMY	1	0	0	0	0	0
CENA	0	0	0	1	0	0
CENC	0	0	0	1	0	0
CEND	0	0	0	1	0	0
CENE	0	0	0	0	0	0
CENF	0	0	0	1	0	0
CENG	0	0	0	1	0	0
CENH	1	0	0	1	0	0
CENI	0	0	0	1	0	0
CENK	0	0	0	0	0	0
CENL	0	0	0	1	0	0
CENM	0	0	0	1	0	0
CENN	0	0	0	1	0	0
CENP	0	0	0	0	0	0
CENQ	1	0	0	1	0	0
CENR	0	0	0	0	0	0
CENS	0	0	0	1	0	0
CENT	0	0	0	1	0	0
CENV	0	0	0	1	0	0
CENW	0	0	0	1	0	0
CENY	0	0	0	0	0	0
CEPA	0	0	0	1	0	0
CEPC	0	0	0	1	0	0
CEPD	0	0	0	1	0	0
CEPE	0	0	0	0	0	0
CEPF	0	0	0	1	0	0
CEPG	0	0	0	1	0	0
CEPH	1	0	0	1	0	0
CEPI	0	0	0	1	0	0
CEPK	0	0	0	0	0	0
CEPL	0	0	0	1	0	0
CEPM	0	0	0	1	0	0
CEPN	0	0	0	1	0	0
CEPP	0	0	0	0	0	0
CEPQ	1	0	0	1	0	0
CEPR	0	0	0	0	0	0
CEPS	0	0	0	1	0	0
CEPT	0	0	0	1	0	0
CEPV	0	0	0	1	0	0
CEPW	0	0	0	1	0	0
CEPY	0	0	0	0	0	0
CEQA	1	0	0	1	0	0
CEQC	1	0	0	1	0	0
CEQD	0	0	0	1	0	0
CEQE	0	0	0	0	0	0
CEQF	0	0	0	1	0	0
CEQG	0	0	0	1	0	0
CEQH	1	0	0	1	0	0
CEQI	1	0	0	1	0	0
CEQK	0	0	0	0	0	0
CEQL	0	0	0	1	0	0
CEQM	1	0	0	1	0	0
CEQN	0	0	0	1	0	0
CEQP	0	0	0	0	0	0
CEQQ	1	0	0	1	0	0
CEQR	0	0	0	0	0	0
CEQS	1	0	0	1	0	0
CEQT	1	0	0	1	0	0
CEQV	1	0	0	1	0	0
CEQW	0	0	0	1	0	0
CEQY	1	0	0	0	0	0
CERA	0	0	0	0	0	0
CERC	0	0	0	0	0	0
CERD	0	0	0	0	0	0
CERE	0	0	0	0	0	0
CERF	0	0	0	0	0	0
CERG	0	0	0	0	0	0
CERH	0	0	0	0	0	0
CERI	0	0	0	0	0	0
CERK	0	0	0	0	0	0
CERL	0	0	0	0	0	0
CERM	0	0	0	0	0	0
CERN	0	0	0	0	0	0
CERP	0	0	0	0	0	0
CERQ	0	0	0	0	0	0
CERR	0	0	0	0	0	0
CERS	0	0	0	0	0	0
CERT	0	0	0	0	0	0
CERV	0	0	0	0	0	0
CERW	0	0	0	0	0	0
CERY	0	0	0	0	0	0
CESA	0	0	0	1	0	0
CESC	0	0	0	1	0	0
CESD	0	0	0	1	0	0
CESE	0	0	0	0	0	0
CESF	0	0	0	1	0	0
CESG	0	0	0	1	0	0
CESH	1	0	0	1	0	0
CESI	0	0	0	1	0	0
CESK	0	0	0	0	0	0
CESL	0	0	0	1	0	0
CESM	0	0	0	1	0	0
CESN	0	0	0	1	0	0
CESP	0	0	0	0	0	0
CESQ	1	0	0	1	0	0
CESR	0	0	0	0	0	0
CESS	0	0	0	1	0	0
CEST	0	0	0	1	0	0
CESV	0	0	0	1	0	0
CESW	0	0	0	1	0	0
CESY	0	0	0	0	0	0
CETA	0	0	0	1	0	0
CETC	0	0	0	1	0	0
CETD	0	0	0	1	0	0
CETE	0	1	0	0	0	0
CETF	0	0	0	1	0	0
CETG	0	0	0	1	0	0
CETH	1	0	0	1	0	0
CETI	0	1	0	1	0	0
CETK	0	0	0	0	0	0
CETL	0	0	0	1	0	0
CETM	0	0	0	1	0	0
CETN	0	0	0	1	0	0
CETP	0	0	0	0	0	0
CETQ	1	0	0	1	0	0
CETR	0	0	0	0	0	0
CETS	0	0	0	1	0	0
CETT	0	0	0	1	0	0
CETV	0	0	0	1	0	0
CETW	0	0	0	1	0	0
CETY	0	0	0	0	0	0
CEVA	1	1	1	1	0	1
CEVC	1	1	1	1	1	1
CEVD	0	1	0	1	0	0
CEVE	0	1	0	0	0	0
CEVF	1	0	0	1	0	0
CEVG	1	0	0	1	0	0
CEVH	1	1	0	1	0	0
CEVI	1	1	0	1	0	0
CEVK	0	0	0	0	0	0
CEVL	0	0	0	1	0	0
CEVM	1	0	1	1	1	1
CEVN	1	0	0	1	0	0
CEVP	0	0	0	0	0	0
CEVQ	1	1	1	1	0	1
CEVR	0	0	0	0	0	0
CEVS	1	1	1	1	0	1
CEVT	1	1	0	1	0	0
CEVV	1	1	0	1	0	0
CEVW	1	0	0	1	0	0
CEVY	1	0	0	0	0	0
CEWA	0	0	0	0	0	0
CEWC	0	0	0	0	0	0
CEWD	0	0	0	0	0	0
CEWE	0	0	0	0	0	0
CEWF	0	0	0	0	0	0
CEWG	0	0	0	0	0	0
CEWH	0	0	0	0	0	0
CEWI	0	0	0	0	0	0
CEWK	0	0	0	0	0	0
CEWL	0	0	0	0	0	0
CEWM	0	0	0	0	0	0
CEWN	0	0	0	0	0	0
CEWP	0	0	0	0	0	0
CEWQ	0	0	0	0	0	0
CEWR	0	0	0	0	0	0
CEWS	0	0	0	0	0	0
CEWT	0	0	0	0	0	0
CEWV	0	0	0	0	0	0
CEWW	0	0	0	0	0	0
CEWY	0	0	0	0	0	0
CEYA	1	0	0	1	0	0
CEYC	1	0	0	1	0	0
CEYD	0	0	0	1	0	0
CEYE	0	0	0	0	0	0
CEYF	1	0	0	1	0	0
CEYG	1	0	0	1	0	0
CEYH	1	0	0	1	0	0
CEYI	0	0	0	1	0	0
CEYK	0	0	0	0	0	0
CEYL	0	0	0	1	0	0
CEYM	1	0	0	1	0	0
CEYN	1	0	0	1	0	0
CEYP	0	0	0	0	0	0
CEYQ	1	0	0	1	0	0
CEYR	0	0	0	0	0	0
CEYS	1	0	0	1	0	0
CEYT	0	0	0	1	0	0
CEYV	0	0	0	1	0	0
CEYW	0	0	0	1	0	0
CEYY	0	0	0	0	0	0
CFAA	0	0	0	0	0	0
CFAC	1	0	0	0	1	0
CFAD	0	0	0	0	0	0
CFAE	0	1	0	0	0	0
CFAF	1	0	0	0	0	0
CFAG	1	0	0	0	0	0
CFAH	1	0	0	0	0	0
CFAI	1	1	0	0	0	0
CFAK	0	0	0	0	0	0
CFAL	0	0	0	0	0	0
CFAM	1	0	0	0	1	0
CFAN	1	0	0	0	0	0
CFAP	0	0	0	0	0	0
CFAQ	1	1	0	0	0	0
CFAR	0	0	0	0	0	0
CFAS	1	1	0	0	0	0
CFAT	0	1	0	0	0	0
CFAV	0	1	0	0	0	0
CFAW	1	0	0	0	0	0
CFAY	1	0	0	0	0	0
CFCA	0	1	0	0	1	0
CFCC	1	1	0	0	1	0
CFCD	0	1	0	0	0	0
CFCE	0	1	0	0	0	0
CFCF	1	0	0	0	1	0
CFCG	0	0	0	0	0	0
CFCH	1	1	0	0	0	0
CFCI	1	1	0	0	1	0
CFCK	0	0	0	0	0	0
CFCL	0	1	0	0	1	0
CFCM	1	0	0	0	1	0
CFCN	1	0	0	0	0	0
CFCP	0	0	0	0	0	0
CFCQ	1	1	0	0	1	0
CFCR	0	0	0	0	0	0
CFCS	1	1	0	0	1	0
CFCT	0	1	0	0	1	0
CFCV	0	1	0	0	1	0
CFCW	1	0	0	0	1	0
CFCY	0	0	0	0	1	0
CFDA	0	0	0	0	0	0
CFDC	0	1	0	0	0	0
CFDD	0	1	0	0	0	0
CFDE	0	1	0	0	0	0
CFDF	0	0	0	0	0	0
CFDG	0	0	0	0	0	0
CFDH	1	1	0	0	0	0
CFDI	0	1	0	0	0	0
CFDK	0	0	0	0	0	0
CFDL	0	0	0	0	0	0
CFDM	0	0	0	0	0	0
CFDN	0	0	0	0	0	0
CFDP	0	0	0	0	0	0
CFDQ	0	1	0	0	0	0
CFDR	0	0	0	0	0	0
CFDS	0	1	0	0	0	0
CFDT	0	1	0	0	0	0
CFDV	0	1	0	0	0	0
CFDW	0	0	0	0	0	0
CFDY	0	0	0	0	0	0
CFEA	0	0	0	0	0	0
CFEC	0	0	0	0	0	0
CFED	0	0	0	0	0	0
CFEE	0	1	0	0	0	0
CFEF	0	0	0	0	0	0
CFEG	0	0	0	0	0	0
CFEH	0	0	0	0	0	0
CFEI	0	1	0	0	0	0
CFEK	0	0	0	0	0	0
CFEL	0	0	0	0	0	0
CFEM	0	0	0	0	0	0
CFEN	0	0	0	0	0	0
CFEP	0	0	0	0	0	0
CFEQ	1	0	0	0	0	0
CFER	0	0	0	0	0	0
CFES	0	0	0	0	0	0
CFET	0	0	0	0	0	0
CFEV	0	0	0	0	0	0
CFEW	0	0	0	0	0	0
CFEY	0	0	0	0	0	0
CFFA	0	1	0	0	0	0
CFFC	1	1	0	0	1	0
CFFD	0	1	0	0	0	0
CFFE	0	1	0	0	0	0
CFFF	1	1	0	0	1	0
CFFG	0	1	0	0	0	0
CFFH	1	1	0	0	0	0
CFFI	0	1	0	0	0	0
CFFK	0	0	0	0	0	0
CFFL	0	0	0	0	0	0
CFFM	1	0	0	0	1	0
CFFN	1	1	0	0	0	0
CFFP	0	0	0	0	0	0
CFFQ	1	1	0	0	1	0
CFFR	0	0	0	0	0	0
CFFS	0	1	0	0	0	0
CFFT	0	1	0	0	0	0
CFFV	0	1	0	0	0	0
CFFW	0	1	0	0	0	0
CFFY	0	0	0	0	0	0
CFGA	0	0	0	0	0	0
CFGC	1	0	0	0	0	0
CFGD	0	0	0	0	0	0
CFGE	0	0	0	0	0	0
CFGF	0	0	0	0	0	0
CFGG	0	0	0	0	0	0
CFGH	1	0	0	0	0	0
CFGI	0	0	0	0	0	0
CFGK	0	0	0	0	0	0
CFGL	0	0	0	0	0	0
CFGM	0	0	0	0	0	0
CFGN	0	0	0	0	0	0
CFGP	0	0	0	0	0	0
CFGQ	1	0	0	0	0	0
CFGR	0	0	0	0	0	0
CFGS	0	0	0	0	0	0
CFGT	0	0	0	0	0	0
CFGV	0	0	0	0	0	0
CFGW	0	0	0	0	0	0
CFGY	0	0	0	0	0	0
CFHA	1	0	0	0	0	0
CFHC	1	0	0	0	1	0
CFHD	0	0	0	0	0	0
CFHE	0	0	0	0	0	0
CFHF	0	0	0	0	0	0
CFHG	0	0	0	0	0	0
CFHH	1	0	0	0	0	0
CFHI	0	0	0	0	0	0
CFHK	0	0	0	0	0	0
CFHL	0	0	0	0	0	0
CFHM	1	0	0	0	1	0
CFHN	0	0	0	0	0	0
CFHP	0	0	0	0	0	0
CFHQ	1	0	0	0	0	0
CFHR	0	0	0	0	0	0
CFHS	0	0	0	0	0	0
CFHT	0	0	0	0	0	0
CFHV	0	0	0	0	0	0
CFHW	0	0	0	0	0	0
CFHY	0	0	0	0	0	0
CFIA	1	1	1	0	1	0
CFIC	1	1	1	0	1	0
CFID	1	1	0	0	1	0
CFIE	1	1	0	0	1	0
CFIF	1	0	1	0	1	0
CFIG	1	1	1	0	1	0
CFIH	1	1	1	0	1	0
CFII	1	1	1	0	1	0
CFIK	0	0	0	0	1	0
CFIL	1	1	1	0	1	0
CFIM	1	1	1	0	1	0
CFIN	1	1	0	0	1	0
CFIP	0	0	0	0	1	0
CFIQ	1	1	1	0	1	0
CFIR	1	0	0	0	0	0
CFIS	1	1	1	0	1	0
CFIT	1	1	1	0	1	0
CFIV	1	1	1	0	1	0
CFIW	1	1	0	0	1	0
CFIY	1	0	0	0	1	0
CFKA	0	0	0	0	0	0
CFKC	0	0	0	0	1	0
CFKD	0	0	0	0	0	0
CFKE	0	0	0	0	0	0
CFKF	0	0	0	0	0	0
CFKG	0	0	0	0	0	0
CFKH	0	0	0	0	0	0
CFKI	0	0	0	0	0	0
CFKK	0	0	0	0	0	0
CFKL	0	0	0	0	0	0
CFKM	0	0	0	0	1	0
CFKN	0	0	0	0	0	0
CFKP	0	0	0	0	0	0
CFKQ	1	0	0	0	0	0
CFKR	0	0	0	0	0	0
CFKS	0	0	0	0	0	0
CFKT	0	0	0	0	0	0
CFKV	0	0	0	0	0	0
CFKW	0	0	0	0	0	0
CFKY	0	0	0	0	0	0
CFLA	1	1	1	0	1	0
CFLC	1	1	1	0	1	0
CFLD	0	1	0	0	0	0
CFLE	0	1	0	0	0	0
CFLF	1	0	0	0	1	0
CFLG	1	1	0	0	0	0
CFLH	1	0	0	0	0	0
CFLI	1	1	1	0	1	0
CFLK	0	0	0	0	1	0
CFLL	1	1	1	0	1	0
CFLM	1	1	1	0	1	0
CFLN	1	1	0	0	0	0
CFLP	0	0	0	0	1	0
CFLQ	1	1	1	0	1	0
CFLR	0	0	0	0	0	0
CFLS	1	1	1	0	1	0
CFLT	1	1	1	0	1	0
CFLV	1	1	0	0	1	0
CFLW	1	0	0	0	1	0
CFLY	1	0	0	0	1	0
CFMA	1	0	0	0	1	0
CFMC	1	0	0	0	1	0
CFMD	0	0	0	0	0	0
CFME	0	0	0	0	0	0
CFMF	1	0	0	0	1	0
CFMG	0	0	0	0	0	0
CFMH	1	1	0	0	0	0
CFMI	1	1	0	0	1	0
CFMK	0	0	0	0	0	0
CFML	1	0	0	0	1	0
CFMM	1	0	0	0	1	0
CFMN	1	0	0	0	0	0
CFMP	0	0	0	0	0	0
CFMQ	1	0	0	0	1	0
CFMR	0	0	0	0	0	0
CFMS	1	0	0	0	1	0
CFMT	1	0	0	0	0	0
CFMV	1	1	0	0	1	0
CFMW	1	0	0	0	1	0
CFMY	1	0	0	0	1	0
CFNA	0	1	0	0	0	0
CFNC	1	1	0	0	0	0
CFND	0	1	0	0	0	0
CFNE	0	1	0	0	0	0
CFNF	1	0	0	0	0	0
CFNG	1	0	0	0	0	0
CFNH	1	0	0	0	0	0
CFNI	0	1	0	0	0	0
CFNK	0	0	0	0	0	0
CFNL	0	0	0	0	0	0
CFNM	1	0	0	0	0	0
CFNN	0	0	0	0	0	0
CFNP	0	0	0	0	0	0
CFNQ	1	0	0	0	0	0
CFNR	0	0	0	0	0	0
CFNS	1	0	0	0	0	0
CFNT	0	1	0	0	0	0
CFNV	0	1	0	0	0	0
CFNW	0	0	0	0	0	0
CFNY	1	0	0	0	0	0
CFPA	0	1	0	0	0	0
CFPC	0	1	0	0	0	0
CFPD	0	0	0	0	0	0
CFPE	0	1	0	0	0	0
CFPF	0	0	0	0	0	0
CFPG	0	0	0	0	0	0
CFPH	1	0	0	0	0	0
CFPI	0	1	0	0	0	0
CFPK	0	0	0	0	0	0
CFPL	0	0	0	0	0	0
CFPM	1	0	0	0	1	0
CFPN	0	0	0	0	0	0
CFPP	0	0	0	0	0	0
CFPQ	1	0	0	0	0	0
CFPR	0	0	0	0	0	0
CFPS	0	1	0	0	0	0
CFPT	0	0	0	0	0	0
CFPV	0	1	0	0	0	0
CFPW	0	0	0	0	0	0
CFPY	0	0	0	0	0	0
CFQA	1	0	0	0	0	0
CFQC	1	0	1	0	1	0
CFQD	0	0	0	0	0	0
CFQE	0	0	0	0	0	0
CFQF	1	0	0	0	0	0
CFQG	0	0	0	0	0	0
CFQH	1	0	0	0	0	0
CFQI	1	0	0	0	0	0
CFQK	0	0	0	0	0	0
CFQL	0	0	0	0	0	0
CFQM	1	0	0	0	1	0
CFQN	0	0	0	0	0	0
CFQP	0	0	0	0	0	0
CFQQ	1	0	1	0	0	0
CFQR	0	0	0	0	0	0
CFQS	1	0	1	0	0	0
CFQT	0	0	0	0	0	0
CFQV	1	0	0	0	0	0
CFQW	1	0	0	0	0	0
CFQY	1	0	0	0	0	0
CFRA	0	0	0	0	0	0
CFRC	0	0	0	0	0	0
CFRD	0	0	0	0	0	0
CFRE	0	0	0	0	0	0
CFRF	0	0	0	0	0	0
CFRG	0	0	0	0	0	0
CFRH	0	0	0	0	0	0
CFRI	0	0	0	0	0	0
CFRK	0	0	0	0	0	0
CFRL	0	0	0	0	0	0
CFRM	0	0	0	0	1	0
CFRN	0	0	0	0	0	0
CFRP	0	0	0	0	0	0
CFRQ	0	0	0	0	0	0
CFRR	0	0	0	0	0	0
CFRS	0	0	0	0	0	0
CFRT	0	0	0	0	0	0
CFRV	0	0	0	0	0	0
CFRW	0	0	0	0	0	0
CFRY	0	0	0	0	0	0
CFSA	0	0	0	0	0	0
CFSC	0	0	0	0	0	0
CFSD	0	0	0	0	0	0
CFSE	0	1	0	0	0	0
CFSF	0	0	0	0	0	0
CFSG	0	0	0	0	0	0
CFSH	1	0	0	0	0	0
CFSI	0	1	0	0	0	0
CFSK	0	0	0	0	0	0
CFSL	0	0	0	0	0	0
CFSM	0	0	0	0	0	0
CFSN	0	0	0	0	0	0
CFSP	0	0	0	0	0	0
CFSQ	1	0	0	0	0	0
CFSR	0	0	0	0	0	0
CFSS	0	0	0	0	0	0
CFST	0	1	0	0	0	0
CFSV	0	0	0	0	0	0
CFSW	0	0	0	0	0	0
CFSY	0	0	0	0	0	0
CFTA	0	1	0	0	0	0
CFTC	1	1	1	0	1	0
CFTD	0	1	0	0	0	0
CFTE	0	1	0	0	0	0
CFTF	0	0	0	0	1	0
CFTG	0	1	0	0	0	0
CFTH	1	1	0	0	0	0
CFTI	0	1	0	0	0	0
CFTK	0	0	0	0	0	0
CFTL	0	0	0	0	0	0
CFTM	1	0	1	0	1	0
CFTN	0	1	0	0	0	0
CFTP	0	0	0	0	0	0
CFTQ	1	1	1	0	0	0
CFTR	0	0	0	0	0	0
CFTS	0	1	1	0	0	0
CFTT	0	1	0	0	0	0
CFTV	0	1	0	0	0	0
CFTW	0	0	0	0	0	0
CFTY	0	0	0	0	0	0
CFVA	1	1	1	0	1	0
CFVC	1	1	1	0	1	0
CFVD	1	1	0	0	0	0
CFVE	1	1	0	0	0	0
CFVF	1	0	1	0	1	0
CFVG	1	1	1	0	0	0
CFVH	1	1	1	0	0	0
CFVI	1	1	1	0	1	0
CFVK	0	0	0	0	0	0
CFVL	1	1	1	0	1	0
CFVM	1	0	1	0	1	0
CFVN	1	1	0	0	0	0
CFVP	0	0	0	0	0	0
CFVQ	1	1	1	0	1	0
CFVR	1	0	0	0	0	0
CFVS	1	1	1	0	1	0
CFVT	1	1	1	0	1	0
CFVV	1	1	1	0	1	0
CFVW	1	0	0	0	1	0
CFVY	1	0	0	0	1	0
CFWA	0	0	0	0	0	0
CFWC	0	0	0	0	1	0
CFWD	0	0	0	0	0	0
CFWE	0	0	0	0	0	0
CFWF	0	0	0	0	1	0
CFWG	0	0	0	0	0	0
CFWH	0	0	0	0	0	0
CFWI	0	0	0	0	0	0
CFWK	0	0	0	0	0	0
CFWL	0	0	0	0	0	0
CFWM	0	0	0	0	1	0
CFWN	0	0	0	0	0	0
CFWP	0	0	0	0	0	0
CFWQ	1	0	0	0	0	0
CFWR	0	0	0	0	0	0
CFWS	0	0	0	0	0	0
CFWT	0	0	0	0	0	0
CFWV	0	0	0	0	0	0
CFWW	0	0	0	0	0	0
CFWY	0	0	0	0	0	0
CFYA	1	0	0	0	0	0
CFYC	1	0	0	0	1	0
CFYD	0	0	0	0	0	0
CFYE	0	0	0	0	0	0
CFYF	1	0	0	0	0	0
CFYG	1	0	0	0	0	0
CFYH	1	0	0	0	0	0
CFYI	0	0	0	0	0	0
CFYK	0	0	0	0	0	0
CFYL	0	0	0	0	0	0
CFYM	1	0	0	0	1	0
CFYN	1	0	0	0	0	0
CFYP	0	0	0	0	0	0
CFYQ	1	0	0	0	0	0
CFYR	0	0	0	0	0	0
CFYS	1	0	0	0	0	0
CFYT	1	0	0	0	0	0
CFYV	0	0	0	0	0	0
[truncated: 6,002 more rows]
