# Supplementary material for: Functional classification and validation of yeast prenylation motifs using machine learning and genetic reporters
Source: PLoS One. 2022 Jun 24;17(6):e0270128. doi: 10.1371/journal.pone.0270128 (PMC9231725; doi:10.1371/journal.pone.0270128)
Supplement: S1 Data — (ZIP) [file pone.0270128.s009.zip]

Archive with 10 entries (8 files):
- prenylation_cleavage_prediction-main/
- prenylation_cleavage_prediction-main/.gitignore
- prenylation_cleavage_prediction-main/README.md
- prenylation_cleavage_prediction-main/merged_predictions.ipynb
- prenylation_cleavage_prediction-main/results/
- prenylation_cleavage_prediction-main/results/all_models_cleavage.csv
- prenylation_cleavage_prediction-main/results/all_models_prenylation.csv
- prenylation_cleavage_prediction-main/results/combined_prediction.csv
- prenylation_cleavage_prediction-main/training_cleavage.ipynb
- prenylation_cleavage_prediction-main/training_prenylation.ipynb
