# Supplementary material for: Functional classification and validation of yeast prenylation motifs using machine learning and genetic reporters
Source: PLoS One. 2022 Jun 24;17(6):e0270128. doi: 10.1371/journal.pone.0270128 (PMC9231725; doi:10.1371/journal.pone.0270128)
Supplement: S1 Data — (ZIP) [file pone.0270128.s009.zip › prenylation_cleavage_prediction-main/results/combined_prediction.csv]

motif	prenyl_svm_esm1b_prediction	prenyl_svm_esm1b_probability	cleave_svm_esm1b_prediction	cleave_svm_esm1b_probability	prediction
CAAA	1.0	0.801808	0.0	0.003518	shunted
CAAC	1.0	0.563342	0.0	0.135913	shunted
CAAD	0.0	0.417891	0.0	8.6e-05	non-prenylated
CAAE	0.0	0.241008	0.0	8.7e-05	non-prenylated
CAAF	1.0	0.692904	0.0	0.154008	shunted
CAAG	1.0	0.723626	0.0	0.000247	shunted
CAAH	1.0	0.965837	0.0	0.000461	shunted
CAAI	1.0	0.836465	0.0	0.006485	shunted
CAAK	0.0	0.016377	0.0	0.000633	non-prenylated
CAAL	0.0	0.320107	0.0	0.003058	non-prenylated
CAAM	1.0	0.79336	0.0	0.353973	shunted
CAAN	1.0	0.7482	0.0	0.000474	shunted
CAAP	0.0	0.150626	0.0	0.000736	non-prenylated
CAAQ	1.0	0.947304	0.0	0.072628	shunted
CAAR	0.0	0.177182	0.0	4e-06	non-prenylated
CAAS	1.0	0.728338	0.0	0.001825	shunted
CAAT	1.0	0.64568	0.0	0.0005	shunted
CAAV	1.0	0.860769	0.0	0.007464	shunted
CAAW	1.0	0.55652	0.0	0.00534	shunted
CAAY	1.0	0.698563	0.0	0.003771	shunted
CACA	1.0	0.774655	1.0	0.435904	cleaved
CACC	1.0	0.694226	1.0	0.952574	cleaved
CACD	0.0	0.232886	0.0	0.019093	non-prenylated
CACE	0.0	0.211227	0.0	0.02855	non-prenylated
CACF	1.0	0.921486	1.0	0.968336	cleaved
CACG	0.0	0.418697	0.0	0.051212	non-prenylated
CACH	1.0	0.969752	0.0	0.090525	shunted
CACI	1.0	0.897769	1.0	0.5	cleaved
CACK	0.0	0.060188	0.0	0.152194	non-prenylated
CACL	1.0	0.791058	0.0	0.361711	shunted
CACM	1.0	0.967331	1.0	0.968327	cleaved
CACN	1.0	0.756549	0.0	0.126679	shunted
CACP	0.0	0.200799	0.0	0.166384	non-prenylated
CACQ	1.0	0.975692	1.0	0.887387	cleaved
CACR	0.0	0.269633	0.0	0.0008	non-prenylated
CACS	1.0	0.856748	0.0	0.372111	shunted
CACT	1.0	0.836484	0.0	0.19367	shunted
CACV	1.0	0.83643	1.0	0.448526	cleaved
CACW	1.0	0.694731	1.0	0.42327	cleaved
CACY	1.0	0.737196	0.0	0.338604	shunted
CADA	0.0	0.213139	0.0	0.000732	non-prenylated
CADC	0.0	0.059004	0.0	0.02893	non-prenylated
CADD	0.0	0.033159	0.0	1.3e-05	non-prenylated
CADE	0.0	0.016869	0.0	1.2e-05	non-prenylated
CADF	0.0	0.160997	0.0	0.01626	non-prenylated
CADG	0.0	0.118838	0.0	3.4e-05	non-prenylated
CADH	1.0	0.78023	0.0	4.9e-05	shunted
CADI	0.0	0.314576	0.0	0.001637	non-prenylated
CADK	0.0	0.001655	0.0	0.000114	non-prenylated
CADL	0.0	0.0767	0.0	0.0005	non-prenylated
CADM	0.0	0.18806	0.0	0.051883	non-prenylated
CADN	0.0	0.161451	0.0	0.000114	non-prenylated
CADP	0.0	0.008306	0.0	0.000212	non-prenylated
CADQ	1.0	0.562665	0.0	0.003692	shunted
CADR	0.0	0.023784	0.0	1e-06	non-prenylated
CADS	0.0	0.15628	0.0	0.000435	non-prenylated
CADT	0.0	0.219583	0.0	0.000175	non-prenylated
CADV	0.0	0.372893	0.0	0.001354	non-prenylated
CADW	0.0	0.075203	0.0	0.000981	non-prenylated
CADY	0.0	0.124144	0.0	0.000532	non-prenylated
CAEA	0.0	0.181538	0.0	0.000907	non-prenylated
CAEC	0.0	0.092372	0.0	0.060224	non-prenylated
CAED	0.0	0.046493	0.0	2.9e-05	non-prenylated
CAEE	0.0	0.015477	0.0	1.5e-05	non-prenylated
CAEF	0.0	0.154518	0.0	0.022692	non-prenylated
CAEG	0.0	0.100737	0.0	5.8e-05	non-prenylated
CAEH	1.0	0.689878	0.0	9.6e-05	shunted
CAEI	0.0	0.29193	0.0	0.001779	non-prenylated
CAEK	0.0	0.002169	0.0	0.000154	non-prenylated
CAEL	0.0	0.06109	0.0	0.000788	non-prenylated
CAEM	0.0	0.152284	0.0	0.089751	non-prenylated
CAEN	0.0	0.162242	0.0	0.000136	non-prenylated
CAEP	0.0	0.012417	0.0	0.00025	non-prenylated
CAEQ	1.0	0.710419	0.0	0.006435	shunted
CAER	0.0	0.026602	0.0	1e-06	non-prenylated
CAES	0.0	0.267571	0.0	0.000351	non-prenylated
CAET	0.0	0.248005	0.0	0.000151	non-prenylated
CAEV	0.0	0.297643	0.0	0.001411	non-prenylated
CAEW	0.0	0.100849	0.0	0.001635	non-prenylated
CAEY	0.0	0.108298	0.0	0.00076	non-prenylated
CAFA	1.0	0.627713	0.0	0.207843	shunted
CAFC	1.0	0.708355	1.0	0.913727	cleaved
CAFD	0.0	0.306277	0.0	0.003536	non-prenylated
CAFE	0.0	0.212446	0.0	0.003254	non-prenylated
CAFF	1.0	0.855561	1.0	0.873553	cleaved
CAFG	0.0	0.355886	0.0	0.012506	non-prenylated
CAFH	1.0	0.955404	0.0	0.02143	shunted
CAFI	1.0	0.842913	0.0	0.214461	shunted
CAFK	0.0	0.029876	0.0	0.043343	non-prenylated
CAFL	1.0	0.587326	0.0	0.132107	shunted
CAFM	1.0	0.926627	1.0	0.968408	cleaved
CAFN	1.0	0.810259	0.0	0.046536	shunted
CAFP	0.0	0.073845	0.0	0.065387	non-prenylated
CAFQ	1.0	0.927623	1.0	0.663067	cleaved
CAFR	0.0	0.117507	0.0	0.000143	non-prenylated
CAFS	1.0	0.698798	0.0	0.192768	shunted
CAFT	1.0	0.540775	0.0	0.082924	shunted
CAFV	1.0	0.707291	0.0	0.323633	shunted
CAFW	1.0	0.567045	0.0	0.120892	shunted
CAFY	1.0	0.772411	0.0	0.079264	shunted
CAGA	1.0	0.789004	0.0	0.000227	shunted
CAGC	1.0	0.580237	0.0	0.010578	shunted
CAGD	0.0	0.251039	0.0	5e-06	non-prenylated
CAGE	0.0	0.186572	0.0	5e-06	non-prenylated
CAGF	1.0	0.839904	0.0	0.002536	shunted
CAGG	1.0	0.557539	0.0	2.1e-05	shunted
CAGH	1.0	0.922654	0.0	2.1e-05	shunted
CAGI	1.0	0.746984	0.0	0.000243	shunted
CAGK	0.0	0.015905	0.0	3e-05	non-prenylated
CAGL	1.0	0.60573	0.0	0.000122	shunted
CAGM	1.0	0.652762	0.0	0.015257	shunted
CAGN	1.0	0.587189	0.0	2.5e-05	shunted
CAGP	0.0	0.072992	0.0	4.9e-05	non-prenylated
CAGQ	1.0	0.881938	0.0	0.001809	shunted
CAGR	0.0	0.201866	0.0	0.0	non-prenylated
CAGS	1.0	0.701483	0.0	0.000108	shunted
CAGT	1.0	0.817258	0.0	5.5e-05	shunted
CAGV	1.0	0.89942	0.0	0.00034	shunted
CAGW	1.0	0.809309	0.0	0.000272	shunted
CAGY	1.0	0.650875	0.0	0.000105	shunted
CAHA	1.0	0.934248	0.0	0.005406	shunted
CAHC	1.0	0.684976	0.0	0.182665	shunted
CAHD	0.0	0.417923	0.0	0.000148	non-prenylated
CAHE	0.0	0.297417	0.0	0.000146	non-prenylated
CAHF	1.0	0.779715	0.0	0.118172	shunted
CAHG	0.0	0.43125	0.0	0.000321	non-prenylated
CAHH	1.0	0.968225	0.0	0.000375	shunted
CAHI	1.0	0.852054	0.0	0.005678	shunted
CAHK	0.0	0.049831	0.0	0.001136	non-prenylated
CAHL	1.0	0.750932	0.0	0.002176	shunted
CAHM	1.0	0.912506	0.0	0.335919	shunted
CAHN	1.0	0.70961	0.0	0.000866	shunted
CAHP	0.0	0.182609	0.0	0.0016	non-prenylated
CAHQ	1.0	0.96938	0.0	0.021478	shunted
CAHR	0.0	0.307546	0.0	6e-06	non-prenylated
CAHS	1.0	0.73293	0.0	0.003987	shunted
CAHT	1.0	0.574048	0.0	0.00119	shunted
CAHV	1.0	0.887071	0.0	0.00944	shunted
CAHW	1.0	0.542297	0.0	0.005224	shunted
CAHY	1.0	0.762782	0.0	0.002546	shunted
CAIA	1.0	0.985361	1.0	0.99442	cleaved
CAIC	1.0	0.989062	1.0	1.0	cleaved
CAID	1.0	0.921673	1.0	0.620959	cleaved
CAIE	1.0	0.789689	1.0	0.571381	cleaved
CAIF	1.0	0.992276	1.0	1.0	cleaved
CAIG	1.0	0.907675	1.0	0.787534	cleaved
CAIH	1.0	0.999991	1.0	0.906065	cleaved
CAII	1.0	0.993038	1.0	0.996041	cleaved
CAIK	0.0	0.301438	1.0	0.945824	non-prenylated
CAIL	1.0	0.979991	1.0	0.992346	cleaved
CAIM	1.0	0.996522	1.0	1.0	cleaved
CAIN	1.0	0.984133	1.0	0.968339	cleaved
CAIP	1.0	0.528278	1.0	0.961386	cleaved
CAIQ	1.0	0.999986	1.0	0.999999	cleaved
CAIR	1.0	0.819109	0.0	0.037797	shunted
CAIS	1.0	0.989417	1.0	0.994904	cleaved
CAIT	1.0	0.983058	1.0	0.983689	cleaved
CAIV	1.0	0.989907	1.0	0.995729	cleaved
CAIW	1.0	0.962982	1.0	0.984173	cleaved
CAIY	1.0	0.986115	1.0	0.981569	cleaved
CAKA	0.0	0.071881	0.0	0.002593	non-prenylated
CAKC	0.0	0.066543	0.0	0.173107	non-prenylated
CAKD	0.0	0.011048	0.0	7e-05	non-prenylated
CAKE	0.0	0.003828	0.0	3.1e-05	non-prenylated
CAKF	0.0	0.149858	0.0	0.07898	non-prenylated
CAKG	0.0	0.017336	0.0	0.000186	non-prenylated
CAKH	0.0	0.438592	0.0	0.000466	non-prenylated
CAKI	0.0	0.193357	0.0	0.003981	non-prenylated
CAKK	0.0	0.00107	0.0	0.000379	non-prenylated
CAKL	0.0	0.026985	0.0	0.003009	non-prenylated
CAKM	0.0	0.156326	0.0	0.210484	non-prenylated
CAKN	0.0	0.064646	0.0	0.000459	non-prenylated
CAKP	0.0	0.004886	0.0	0.000792	non-prenylated
CAKQ	0.0	0.375871	0.0	0.030309	non-prenylated
CAKR	0.0	0.008093	0.0	5e-06	non-prenylated
CAKS	0.0	0.094233	0.0	0.001181	non-prenylated
CAKT	0.0	0.089075	0.0	0.000452	non-prenylated
CAKV	0.0	0.124914	0.0	0.005194	non-prenylated
CAKW	0.0	0.049223	0.0	0.004441	non-prenylated
CAKY	0.0	0.093612	0.0	0.002567	non-prenylated
CALA	1.0	0.923063	1.0	0.557151	cleaved
CALC	1.0	0.946869	1.0	0.978156	cleaved
CALD	1.0	0.601655	0.0	0.01878	shunted
CALE	0.0	0.412399	0.0	0.022337	non-prenylated
CALF	1.0	0.953857	1.0	0.971801	cleaved
CALG	1.0	0.714704	0.0	0.061716	shunted
CALH	1.0	0.989585	0.0	0.102528	shunted
CALI	1.0	0.96433	1.0	0.648067	cleaved
CALK	0.0	0.061061	0.0	0.261701	non-prenylated
CALL	1.0	0.839898	0.0	0.390219	shunted
CALM	1.0	0.983262	1.0	0.996741	cleaved
CALN	1.0	0.891432	0.0	0.202758	shunted
CALP	0.0	0.270408	0.0	0.180779	non-prenylated
CALQ	1.0	0.986142	1.0	0.959402	cleaved
CALR	0.0	0.422263	0.0	0.000975	non-prenylated
CALS	1.0	0.939393	1.0	0.469745	cleaved
CALT	1.0	0.845552	0.0	0.234349	shunted
CALV	1.0	0.926763	1.0	0.600347	cleaved
CALW	1.0	0.84399	1.0	0.569733	cleaved
CALY	1.0	0.923914	1.0	0.461561	cleaved
CAMA	1.0	0.82616	0.0	0.403997	shunted
CAMC	1.0	0.875123	1.0	0.968421	cleaved
CAMD	0.0	0.368589	0.0	0.011594	non-prenylated
CAME	0.0	0.156237	0.0	0.011588	non-prenylated
CAMF	1.0	0.878751	1.0	0.937995	cleaved
CAMG	0.0	0.308966	0.0	0.038597	non-prenylated
CAMH	1.0	0.969253	0.0	0.080796	shunted
CAMI	1.0	0.901325	1.0	0.487292	cleaved
CAMK	0.0	0.024556	0.0	0.114439	non-prenylated
CAML	0.0	0.478921	0.0	0.272696	non-prenylated
CAMM	1.0	0.939308	1.0	0.988531	cleaved
CAMN	1.0	0.705349	0.0	0.112901	shunted
CAMP	0.0	0.119104	0.0	0.08373	non-prenylated
CAMQ	1.0	0.947207	1.0	0.923169	cleaved
CAMR	0.0	0.202715	0.0	0.000556	non-prenylated
CAMS	1.0	0.839859	0.0	0.283796	shunted
CAMT	1.0	0.737443	0.0	0.133887	shunted
CAMV	1.0	0.873193	1.0	0.409578	cleaved
CAMW	1.0	0.66738	0.0	0.394864	shunted
CAMY	1.0	0.809031	0.0	0.356761	shunted
CANA	0.0	0.451559	0.0	0.000446	non-prenylated
CANC	0.0	0.340465	0.0	0.028769	non-prenylated
CAND	0.0	0.097888	0.0	1e-05	non-prenylated
CANE	0.0	0.059974	0.0	8e-06	non-prenylated
CANF	1.0	0.573674	0.0	0.01379	shunted
CANG	0.0	0.283849	0.0	2.9e-05	non-prenylated
CANH	1.0	0.891707	0.0	4.2e-05	shunted
CANI	1.0	0.651123	0.0	0.000655	shunted
CANK	0.0	0.011221	0.0	7.8e-05	non-prenylated
CANL	0.0	0.233303	0.0	0.000328	non-prenylated
CANM	1.0	0.532383	0.0	0.033509	shunted
CANN	0.0	0.433771	0.0	8e-05	non-prenylated
CANP	0.0	0.033714	0.0	0.000141	non-prenylated
CANQ	1.0	0.874271	0.0	0.002832	shunted
CANR	0.0	0.067853	0.0	1e-06	non-prenylated
CANS	0.0	0.451467	0.0	0.000251	non-prenylated
CANT	0.0	0.48823	0.0	9.3e-05	non-prenylated
CANV	1.0	0.732484	0.0	0.000851	shunted
CANW	0.0	0.281234	0.0	0.000532	non-prenylated
CANY	0.0	0.489099	0.0	0.000429	non-prenylated
CAPA	1.0	0.842936	0.0	0.002383	shunted
CAPC	1.0	0.571524	0.0	0.074206	shunted
CAPD	0.0	0.27804	0.0	9.1e-05	non-prenylated
CAPE	0.0	0.154257	0.0	4.9e-05	non-prenylated
CAPF	1.0	0.730962	0.0	0.077959	shunted
CAPG	0.0	0.367393	0.0	0.00011	non-prenylated
CAPH	1.0	0.94529	0.0	0.000235	shunted
CAPI	1.0	0.889788	0.0	0.003238	shunted
CAPK	0.0	0.015396	0.0	0.000559	non-prenylated
CAPL	1.0	0.643662	0.0	0.001165	shunted
CAPM	1.0	0.904842	0.0	0.176098	shunted
CAPN	0.0	0.44329	0.0	0.00046	non-prenylated
CAPP	0.0	0.129096	0.0	0.000539	non-prenylated
CAPQ	1.0	0.939825	0.0	0.015153	shunted
CAPR	0.0	0.190687	0.0	4e-06	non-prenylated
CAPS	1.0	0.717062	0.0	0.001148	shunted
CAPT	0.0	0.438155	0.0	0.000468	non-prenylated
CAPV	1.0	0.85891	0.0	0.003978	shunted
CAPW	0.0	0.482538	0.0	0.00266	non-prenylated
CAPY	1.0	0.683331	0.0	0.002837	shunted
CAQA	1.0	0.940526	0.0	0.003015	shunted
CAQC	1.0	0.759712	0.0	0.183295	shunted
CAQD	1.0	0.639298	0.0	0.000109	shunted
CAQE	0.0	0.352443	0.0	6.3e-05	non-prenylated
CAQF	1.0	0.88264	0.0	0.097933	shunted
CAQG	0.0	0.429521	0.0	0.000169	non-prenylated
CAQH	1.0	0.986399	0.0	0.000338	shunted
CAQI	1.0	0.963937	0.0	0.004541	shunted
CAQK	0.0	0.087939	0.0	0.000854	non-prenylated
CAQL	1.0	0.762651	0.0	0.002356	shunted
CAQM	1.0	0.956562	0.0	0.29199	shunted
CAQN	1.0	0.840563	0.0	0.000567	shunted
CAQP	0.0	0.384916	0.0	0.000985	non-prenylated
CAQQ	1.0	0.981982	0.0	0.021028	shunted
CAQR	0.0	0.468921	0.0	6e-06	non-prenylated
CAQS	1.0	0.870859	0.0	0.001661	shunted
CAQT	1.0	0.920371	0.0	0.000391	shunted
CAQV	1.0	0.955327	0.0	0.00354	shunted
CAQW	1.0	0.735799	0.0	0.006129	shunted
CAQY	1.0	0.869497	0.0	0.002934	shunted
CARA	0.0	0.161574	0.0	0.001523	non-prenylated
CARC	0.0	0.064944	0.0	0.100982	non-prenylated
CARD	0.0	0.013221	0.0	6.5e-05	non-prenylated
CARE	0.0	0.006787	0.0	4e-05	non-prenylated
CARF	0.0	0.106028	0.0	0.047587	non-prenylated
CARG	0.0	0.017689	0.0	0.000112	non-prenylated
CARH	0.0	0.420183	0.0	0.000281	non-prenylated
CARI	0.0	0.187664	0.0	0.002823	non-prenylated
CARK	0.0	0.000666	0.0	0.000486	non-prenylated
CARL	0.0	0.042799	0.0	0.001333	non-prenylated
CARM	0.0	0.250784	0.0	0.219077	non-prenylated
CARN	0.0	0.055563	0.0	0.000456	non-prenylated
CARP	0.0	0.007035	0.0	0.000603	non-prenylated
CARQ	0.0	0.440638	0.0	0.020389	non-prenylated
CARR	0.0	0.011367	0.0	4e-06	non-prenylated
CARS	0.0	0.108491	0.0	0.001084	non-prenylated
CART	0.0	0.140119	0.0	0.000448	non-prenylated
CARV	0.0	0.201182	0.0	0.004288	non-prenylated
CARW	0.0	0.05228	0.0	0.00309	non-prenylated
CARY	0.0	0.059808	0.0	0.001563	non-prenylated
CASA	1.0	0.77047	0.0	0.00048	shunted
CASC	0.0	0.156296	0.0	0.022631	non-prenylated
CASD	0.0	0.13151	0.0	1.6e-05	non-prenylated
CASE	0.0	0.11015	0.0	1.2e-05	non-prenylated
CASF	1.0	0.548341	0.0	0.016913	shunted
CASG	0.0	0.156164	0.0	2.8e-05	non-prenylated
CASH	1.0	0.957211	0.0	6.4e-05	shunted
CASI	1.0	0.882221	0.0	0.000561	shunted
CASK	0.0	0.013786	0.0	0.000104	non-prenylated
CASL	0.0	0.426727	0.0	0.000248	non-prenylated
CASM	1.0	0.78327	0.0	0.03407	shunted
CASN	1.0	0.589959	0.0	9.6e-05	shunted
CASP	0.0	0.15626	0.0	0.000134	non-prenylated
CASQ	1.0	0.943061	0.0	0.005149	shunted
CASR	0.0	0.109626	0.0	1e-06	non-prenylated
CASS	1.0	0.792024	0.0	0.000301	shunted
CAST	1.0	0.818465	0.0	9.4e-05	shunted
CASV	1.0	0.855639	0.0	0.00075	shunted
CASW	0.0	0.239859	0.0	0.000739	non-prenylated
CASY	1.0	0.507385	0.0	0.000569	shunted
CATA	1.0	0.533128	0.0	0.005419	shunted
CATC	0.0	0.413003	0.0	0.291757	non-prenylated
CATD	0.0	0.115042	0.0	0.000148	non-prenylated
CATE	0.0	0.061098	0.0	0.000106	non-prenylated
CATF	1.0	0.58188	0.0	0.264566	shunted
CATG	0.0	0.265283	0.0	0.000284	non-prenylated
CATH	1.0	0.910585	0.0	0.000578	shunted
CATI	1.0	0.68375	0.0	0.00829	shunted
CATK	0.0	0.008396	0.0	0.001277	non-prenylated
CATL	0.0	0.156283	0.0	0.003877	non-prenylated
CATM	1.0	0.80926	1.0	0.427154	cleaved
CATN	0.0	0.25668	0.0	0.000897	non-prenylated
CATP	0.0	0.044431	0.0	0.00115	non-prenylated
CATQ	1.0	0.84672	0.0	0.052879	shunted
CATR	0.0	0.085837	0.0	5e-06	non-prenylated
CATS	1.0	0.533803	0.0	0.001249	shunted
CATT	0.0	0.400379	0.0	0.000808	non-prenylated
CATV	1.0	0.510658	0.0	0.008305	shunted
CATW	0.0	0.288499	0.0	0.007226	non-prenylated
CATY	0.0	0.446061	0.0	0.009621	non-prenylated
CAVA	1.0	0.984899	0.0	0.375549	shunted
CAVC	1.0	0.971268	1.0	0.956881	cleaved
CAVD	1.0	0.845189	0.0	0.004508	shunted
CAVE	1.0	0.793147	0.0	0.003768	shunted
CAVF	1.0	0.972205	1.0	0.941493	cleaved
CAVG	1.0	0.927027	0.0	0.015143	shunted
CAVH	1.0	0.995301	0.0	0.015169	shunted
CAVI	1.0	0.979598	1.0	0.464391	cleaved
CAVK	0.0	0.089277	0.0	0.062168	non-prenylated
CAVL	1.0	0.892535	0.0	0.242134	shunted
CAVM	1.0	0.99088	1.0	0.993402	cleaved
CAVN	1.0	0.961382	0.0	0.060693	shunted
CAVP	0.0	0.454977	0.0	0.058397	non-prenylated
CAVQ	1.0	0.99374	1.0	0.661089	cleaved
CAVR	1.0	0.675386	0.0	0.000155	shunted
CAVS	1.0	0.983093	0.0	0.246192	shunted
CAVT	1.0	0.966001	0.0	0.242539	shunted
CAVV	1.0	0.979383	1.0	0.410758	cleaved
CAVW	1.0	0.935097	0.0	0.289193	shunted
CAVY	1.0	0.932385	0.0	0.202479	shunted
CAWA	0.0	0.306225	0.0	0.018653	non-prenylated
CAWC	0.0	0.298637	1.0	0.509897	non-prenylated
CAWD	0.0	0.074111	0.0	0.000814	non-prenylated
CAWE	0.0	0.048929	0.0	0.000609	non-prenylated
CAWF	0.0	0.388202	0.0	0.23199	non-prenylated
CAWG	0.0	0.106556	0.0	0.00139	non-prenylated
CAWH	1.0	0.779038	0.0	0.002924	shunted
CAWI	0.0	0.446519	0.0	0.015482	non-prenylated
CAWK	0.0	0.005044	0.0	0.004251	non-prenylated
CAWL	0.0	0.144476	0.0	0.009731	non-prenylated
CAWM	0.0	0.464407	1.0	0.527244	non-prenylated
CAWN	0.0	0.253475	0.0	0.003342	non-prenylated
CAWP	0.0	0.021144	0.0	0.004171	non-prenylated
CAWQ	1.0	0.746642	0.0	0.204245	shunted
CAWR	0.0	0.039885	0.0	2.6e-05	non-prenylated
CAWS	0.0	0.337031	0.0	0.011168	non-prenylated
CAWT	0.0	0.264442	0.0	0.00276	non-prenylated
CAWV	0.0	0.398239	0.0	0.026035	non-prenylated
CAWW	0.0	0.254487	0.0	0.014297	non-prenylated
CAWY	0.0	0.311921	0.0	0.010912	non-prenylated
CAYA	1.0	0.677937	0.0	0.005336	shunted
CAYC	1.0	0.631275	0.0	0.281604	shunted
CAYD	0.0	0.267947	0.0	0.000133	non-prenylated
CAYE	0.0	0.142077	0.0	0.00011	non-prenylated
CAYF	1.0	0.809326	0.0	0.095998	shunted
CAYG	0.0	0.361756	0.0	0.000306	non-prenylated
CAYH	1.0	0.968301	0.0	0.000563	shunted
CAYI	1.0	0.724018	0.0	0.007776	shunted
CAYK	0.0	0.032662	0.0	0.000942	non-prenylated
CAYL	0.0	0.462888	0.0	0.004119	non-prenylated
CAYM	1.0	0.861794	1.0	0.439981	cleaved
CAYN	1.0	0.765608	0.0	0.001148	shunted
CAYP	0.0	0.115323	0.0	0.001803	non-prenylated
CAYQ	1.0	0.948966	0.0	0.04038	shunted
CAYR	0.0	0.135075	0.0	4e-06	non-prenylated
CAYS	1.0	0.75342	0.0	0.003543	shunted
CAYT	1.0	0.703838	0.0	0.001847	shunted
CAYV	0.0	0.38714	0.0	0.016055	non-prenylated
CAYW	1.0	0.568404	0.0	0.005851	shunted
CAYY	1.0	0.730925	0.0	0.003059	shunted
CCAA	1.0	0.529122	0.0	0.064951	shunted
CCAC	1.0	0.617546	1.0	0.696567	cleaved
CCAD	0.0	0.203632	0.0	0.002603	non-prenylated
CCAE	0.0	0.153145	0.0	0.003476	non-prenylated
CCAF	0.0	0.448804	1.0	0.731254	non-prenylated
CCAG	0.0	0.455847	0.0	0.008447	non-prenylated
CCAH	1.0	0.877884	0.0	0.017613	shunted
CCAI	0.0	0.376523	0.0	0.114025	non-prenylated
CCAK	0.0	0.013283	0.0	0.015255	non-prenylated
CCAL	0.0	0.202091	0.0	0.071786	non-prenylated
CCAM	1.0	0.633588	1.0	0.90958	cleaved
CCAN	0.0	0.482595	0.0	0.006984	non-prenylated
CCAP	0.0	0.053041	0.0	0.019398	non-prenylated
CCAQ	1.0	0.89365	1.0	0.646305	cleaved
CCAR	0.0	0.111831	0.0	0.000162	non-prenylated
CCAS	1.0	0.511661	0.0	0.02955	shunted
CCAT	0.0	0.241557	0.0	0.011898	non-prenylated
CCAV	1.0	0.54785	0.0	0.117232	shunted
CCAW	0.0	0.361054	0.0	0.07019	non-prenylated
CCAY	1.0	0.516216	0.0	0.051741	shunted
CCCA	0.0	0.396674	1.0	0.869039	non-prenylated
CCCC	1.0	0.645789	1.0	0.964699	cleaved
CCCD	0.0	0.163815	0.0	0.181962	non-prenylated
CCCE	0.0	0.155807	0.0	0.260147	non-prenylated
CCCF	1.0	0.593476	1.0	0.989796	cleaved
CCCG	0.0	0.360673	0.0	0.329354	non-prenylated
CCCH	1.0	0.861171	1.0	0.64947	cleaved
CCCI	0.0	0.486868	1.0	0.875787	non-prenylated
CCCK	0.0	0.026062	1.0	0.582264	non-prenylated
CCCL	0.0	0.34295	1.0	0.818149	non-prenylated
CCCM	1.0	0.868887	1.0	0.999991	cleaved
CCCN	0.0	0.396284	1.0	0.527023	non-prenylated
CCCP	0.0	0.075628	1.0	0.747907	non-prenylated
CCCQ	1.0	0.91702	1.0	0.988426	cleaved
CCCR	0.0	0.14419	0.0	0.017342	non-prenylated
CCCS	1.0	0.588783	1.0	0.835537	cleaved
CCCT	0.0	0.418624	1.0	0.667635	non-prenylated
CCCV	0.0	0.479975	1.0	0.88205	non-prenylated
CCCW	1.0	0.523765	1.0	0.788418	cleaved
CCCY	0.0	0.337671	1.0	0.765578	non-prenylated
CCDA	0.0	0.062058	0.0	0.011691	non-prenylated
CCDC	0.0	0.087586	0.0	0.227775	non-prenylated
CCDD	0.0	0.011213	0.0	0.00027	non-prenylated
CCDE	0.0	0.011511	0.0	0.000479	non-prenylated
CCDF	0.0	0.054346	0.0	0.201835	non-prenylated
CCDG	0.0	0.058291	0.0	0.001019	non-prenylated
CCDH	0.0	0.451088	0.0	0.001722	non-prenylated
CCDI	0.0	0.045498	0.0	0.023275	non-prenylated
CCDK	0.0	0.001388	0.0	0.003936	non-prenylated
CCDL	0.0	0.028445	0.0	0.013747	non-prenylated
CCDM	0.0	0.10083	1.0	0.602163	non-prenylated
CCDN	0.0	0.040786	0.0	0.001601	non-prenylated
CCDP	0.0	0.003556	0.0	0.005508	non-prenylated
CCDQ	0.0	0.316786	0.0	0.102486	non-prenylated
CCDR	0.0	0.011378	0.0	3.6e-05	non-prenylated
CCDS	0.0	0.054513	0.0	0.007892	non-prenylated
CCDT	0.0	0.036296	0.0	0.003356	non-prenylated
CCDV	0.0	0.098408	0.0	0.021064	non-prenylated
CCDW	0.0	0.048668	0.0	0.01235	non-prenylated
CCDY	0.0	0.041794	0.0	0.006349	non-prenylated
CCEA	0.0	0.065909	0.0	0.017391	non-prenylated
CCEC	0.0	0.118059	1.0	0.485391	non-prenylated
CCED	0.0	0.013152	0.0	0.000603	non-prenylated
CCEE	0.0	0.009308	0.0	0.000523	non-prenylated
CCEF	0.0	0.062872	0.0	0.253029	non-prenylated
CCEG	0.0	0.045965	0.0	0.001845	non-prenylated
CCEH	0.0	0.360836	0.0	0.005099	non-prenylated
CCEI	0.0	0.045032	0.0	0.02816	non-prenylated
CCEK	0.0	0.001451	0.0	0.00477	non-prenylated
CCEL	0.0	0.023594	0.0	0.01901	non-prenylated
CCEM	0.0	0.074722	1.0	0.665509	non-prenylated
CCEN	0.0	0.050196	0.0	0.002355	non-prenylated
CCEP	0.0	0.005177	0.0	0.009271	non-prenylated
CCEQ	0.0	0.434229	0.0	0.190148	non-prenylated
CCER	0.0	0.0137	0.0	6.2e-05	non-prenylated
CCES	0.0	0.111565	0.0	0.008393	non-prenylated
CCET	0.0	0.047315	0.0	0.003793	non-prenylated
CCEV	0.0	0.071578	0.0	0.020349	non-prenylated
CCEW	0.0	0.062673	0.0	0.024592	non-prenylated
CCEY	0.0	0.047614	0.0	0.013002	non-prenylated
CCFA	0.0	0.366306	1.0	0.703513	non-prenylated
CCFC	1.0	0.5	1.0	0.978033	cleaved
CCFD	0.0	0.220907	0.0	0.051958	non-prenylated
CCFE	0.0	0.203051	0.0	0.063206	non-prenylated
CCFF	0.0	0.474503	1.0	0.972213	non-prenylated
CCFG	0.0	0.343177	0.0	0.167833	non-prenylated
CCFH	1.0	0.830285	0.0	0.257855	shunted
CCFI	0.0	0.365828	1.0	0.764936	non-prenylated
CCFK	0.0	0.026605	0.0	0.356415	non-prenylated
CCFL	0.0	0.232901	1.0	0.65144	non-prenylated
CCFM	1.0	0.83986	1.0	0.99715	cleaved
CCFN	1.0	0.538689	0.0	0.253029	shunted
CCFP	0.0	0.028489	1.0	0.556603	non-prenylated
CCFQ	1.0	0.875973	1.0	0.968368	cleaved
CCFR	0.0	0.072938	0.0	0.00412	non-prenylated
CCFS	0.0	0.412422	1.0	0.638109	non-prenylated
CCFT	0.0	0.221531	1.0	0.483855	non-prenylated
CCFV	0.0	0.386564	1.0	0.836745	non-prenylated
CCFW	0.0	0.319301	1.0	0.666801	non-prenylated
CCFY	0.0	0.392926	1.0	0.494885	non-prenylated
CCGA	0.0	0.330162	0.0	0.003914	non-prenylated
CCGC	1.0	0.582384	0.0	0.086144	shunted
CCGD	0.0	0.095149	0.0	0.000103	non-prenylated
CCGE	0.0	0.100974	0.0	0.000144	non-prenylated
CCGF	0.0	0.437909	0.0	0.037138	non-prenylated
CCGG	0.0	0.391217	0.0	0.00054	non-prenylated
CCGH	1.0	0.73121	0.0	0.000725	shunted
CCGI	0.0	0.173225	0.0	0.005103	non-prenylated
CCGK	0.0	0.009516	0.0	0.000988	non-prenylated
CCGL	0.0	0.241702	0.0	0.002409	non-prenylated
CCGM	0.0	0.349785	0.0	0.302808	non-prenylated
CCGN	0.0	0.227526	0.0	0.000445	non-prenylated
CCGP	0.0	0.025742	0.0	0.00154	non-prenylated
CCGQ	1.0	0.727802	0.0	0.044746	shunted
CCGR	0.0	0.103967	0.0	1e-05	non-prenylated
CCGS	0.0	0.391632	0.0	0.002226	non-prenylated
CCGT	0.0	0.258609	0.0	0.001359	non-prenylated
CCGV	0.0	0.414548	0.0	0.004155	non-prenylated
CCGW	1.0	0.589289	0.0	0.002888	shunted
CCGY	0.0	0.243883	0.0	0.001418	non-prenylated
CCHA	1.0	0.548605	0.0	0.069643	shunted
CCHC	0.0	0.472318	1.0	0.688504	non-prenylated
CCHD	0.0	0.104423	0.0	0.002346	non-prenylated
CCHE	0.0	0.104442	0.0	0.003025	non-prenylated
CCHF	0.0	0.31911	1.0	0.614963	non-prenylated
CCHG	0.0	0.183667	0.0	0.009324	non-prenylated
CCHH	1.0	0.704008	0.0	0.013638	shunted
CCHI	0.0	0.290134	0.0	0.086476	non-prenylated
CCHK	0.0	0.010174	0.0	0.03807	non-prenylated
CCHL	0.0	0.336253	0.0	0.047595	non-prenylated
CCHM	1.0	0.712905	1.0	0.925363	cleaved
CCHN	0.0	0.222546	0.0	0.010532	non-prenylated
CCHP	0.0	0.038549	0.0	0.037727	non-prenylated
CCHQ	1.0	0.792368	0.0	0.244603	shunted
CCHR	0.0	0.083573	0.0	0.000286	non-prenylated
CCHS	0.0	0.243234	0.0	0.072265	non-prenylated
CCHT	0.0	0.128848	0.0	0.015969	non-prenylated
CCHV	1.0	0.540033	0.0	0.110619	shunted
CCHW	0.0	0.255993	0.0	0.097577	non-prenylated
CCHY	0.0	0.266795	0.0	0.031895	non-prenylated
CCIA	1.0	0.968097	1.0	0.999994	cleaved
CCIC	1.0	0.976449	1.0	1.0	cleaved
CCID	1.0	0.872064	1.0	0.92103	cleaved
CCIE	1.0	0.783032	1.0	0.92629	cleaved
CCIF	1.0	0.969201	1.0	1.0	cleaved
CCIG	1.0	0.897289	1.0	0.964895	cleaved
CCIH	1.0	0.994831	1.0	0.984073	cleaved
CCII	1.0	0.951042	1.0	0.999994	cleaved
CCIK	0.0	0.309295	1.0	0.989072	non-prenylated
CCIL	1.0	0.944068	1.0	0.999992	cleaved
CCIM	1.0	0.992969	1.0	1.0	cleaved
CCIN	1.0	0.961276	1.0	0.991029	cleaved
CCIP	0.0	0.396183	1.0	0.994223	non-prenylated
CCIQ	1.0	0.995309	1.0	1.0	cleaved
CCIR	1.0	0.776532	0.0	0.315366	shunted
CCIS	1.0	0.975662	1.0	0.999992	cleaved
CCIT	1.0	0.9452	1.0	0.995504	cleaved
CCIV	1.0	0.963855	1.0	0.999997	cleaved
CCIW	1.0	0.925785	1.0	0.999983	cleaved
CCIY	1.0	0.961958	1.0	0.995696	cleaved
CCKA	0.0	0.058132	0.0	0.059297	non-prenylated
CCKC	0.0	0.098158	1.0	0.656016	non-prenylated
CCKD	0.0	0.011685	0.0	0.001871	non-prenylated
CCKE	0.0	0.007956	0.0	0.001676	non-prenylated
CCKF	0.0	0.099346	1.0	0.631214	non-prenylated
CCKG	0.0	0.030726	0.0	0.007107	non-prenylated
CCKH	0.0	0.290303	0.0	0.019506	non-prenylated
CCKI	0.0	0.056241	0.0	0.078957	non-prenylated
CCKK	0.0	0.001248	0.0	0.008237	non-prenylated
CCKL	0.0	0.024331	0.0	0.072227	non-prenylated
CCKM	0.0	0.132037	1.0	0.877288	non-prenylated
CCKN	0.0	0.037039	0.0	0.008039	non-prenylated
CCKP	0.0	0.003487	0.0	0.022216	non-prenylated
CCKQ	0.0	0.374872	1.0	0.446259	non-prenylated
CCKR	0.0	0.007966	0.0	0.000233	non-prenylated
CCKS	0.0	0.06996	0.0	0.034116	non-prenylated
CCKT	0.0	0.039828	0.0	0.014568	non-prenylated
CCKV	0.0	0.065491	0.0	0.097189	non-prenylated
CCKW	0.0	0.050423	0.0	0.096555	non-prenylated
CCKY	0.0	0.054757	0.0	0.035624	non-prenylated
CCLA	1.0	0.846798	1.0	0.917955	cleaved
CCLC	1.0	0.933379	1.0	0.993142	cleaved
CCLD	0.0	0.4383	0.0	0.201056	non-prenylated
CCLE	0.0	0.367722	0.0	0.260861	non-prenylated
CCLF	1.0	0.84635	1.0	0.994942	cleaved
CCLG	1.0	0.733967	1.0	0.492321	cleaved
CCLH	1.0	0.968845	1.0	0.596151	cleaved
CCLI	1.0	0.766807	1.0	0.945548	cleaved
CCLK	0.0	0.061611	1.0	0.760411	non-prenylated
CCLL	1.0	0.675693	1.0	0.879524	cleaved
CCLM	1.0	0.968605	1.0	1.0	cleaved
CCLN	1.0	0.786792	1.0	0.677329	cleaved
CCLP	0.0	0.180941	1.0	0.802534	non-prenylated
CCLQ	1.0	0.978689	1.0	0.996736	cleaved
CCLR	0.0	0.397494	0.0	0.019399	non-prenylated
CCLS	1.0	0.903489	1.0	0.884215	cleaved
CCLT	1.0	0.659837	1.0	0.779145	cleaved
CCLV	1.0	0.768718	1.0	0.935245	cleaved
CCLW	1.0	0.771641	1.0	0.914427	cleaved
CCLY	1.0	0.841619	1.0	0.884528	cleaved
CCMA	1.0	0.806564	1.0	0.913871	cleaved
CCMC	1.0	0.928753	1.0	0.992898	cleaved
CCMD	0.0	0.394255	0.0	0.217221	non-prenylated
CCME	0.0	0.277759	0.0	0.292467	non-prenylated
CCMF	1.0	0.855487	1.0	0.99453	cleaved
CCMG	0.0	0.437078	1.0	0.433828	non-prenylated
CCMH	1.0	0.96914	1.0	0.716181	cleaved
CCMI	1.0	0.745437	1.0	0.930661	cleaved
CCMK	0.0	0.057369	1.0	0.745578	non-prenylated
CCML	1.0	0.532454	1.0	0.898375	cleaved
CCMM	1.0	0.951141	1.0	0.999999	cleaved
CCMN	1.0	0.741734	1.0	0.660864	cleaved
CCMP	0.0	0.136567	1.0	0.721006	non-prenylated
CCMQ	1.0	0.965581	1.0	0.996441	cleaved
CCMR	0.0	0.371968	0.0	0.02597	non-prenylated
CCMS	1.0	0.87207	1.0	0.846915	cleaved
CCMT	1.0	0.662215	1.0	0.720484	cleaved
CCMV	1.0	0.804405	1.0	0.921291	cleaved
CCMW	1.0	0.721539	1.0	0.91395	cleaved
CCMY	1.0	0.853278	1.0	0.906784	cleaved
CCNA	0.0	0.201758	0.0	0.008098	non-prenylated
CCNC	0.0	0.293305	0.0	0.234882	non-prenylated
CCND	0.0	0.056925	0.0	0.000205	non-prenylated
CCNE	0.0	0.056616	0.0	0.000295	non-prenylated
CCNF	0.0	0.233136	0.0	0.194647	non-prenylated
CCNG	0.0	0.217398	0.0	0.001026	non-prenylated
CCNH	1.0	0.70141	0.0	0.001396	shunted
CCNI	0.0	0.160977	0.0	0.015252	non-prenylated
CCNK	0.0	0.006096	0.0	0.002094	non-prenylated
CCNL	0.0	0.123389	0.0	0.009746	non-prenylated
CCNM	0.0	0.439636	1.0	0.570306	non-prenylated
CCNN	0.0	0.165259	0.0	0.001336	non-prenylated
CCNP	0.0	0.016575	0.0	0.004261	non-prenylated
CCNQ	1.0	0.796719	0.0	0.077097	shunted
CCNR	0.0	0.035519	0.0	2.4e-05	non-prenylated
CCNS	0.0	0.222289	0.0	0.006546	non-prenylated
CCNT	0.0	0.15039	0.0	0.002745	non-prenylated
CCNV	0.0	0.346052	0.0	0.020436	non-prenylated
CCNW	0.0	0.16237	0.0	0.011584	non-prenylated
CCNY	0.0	0.19784	0.0	0.005764	non-prenylated
CCPA	0.0	0.33406	0.0	0.047879	non-prenylated
CCPC	0.0	0.327522	1.0	0.55635	non-prenylated
CCPD	0.0	0.060478	0.0	0.002074	non-prenylated
CCPE	0.0	0.053493	0.0	0.002338	non-prenylated
CCPF	0.0	0.213475	1.0	0.525441	non-prenylated
CCPG	0.0	0.129019	0.0	0.005435	non-prenylated
CCPH	1.0	0.714135	0.0	0.007217	shunted
CCPI	0.0	0.251488	0.0	0.064902	non-prenylated
CCPK	0.0	0.005492	0.0	0.018166	non-prenylated
CCPL	0.0	0.15627	0.0	0.035153	non-prenylated
CCPM	1.0	0.577676	1.0	0.832093	cleaved
CCPN	0.0	0.121042	0.0	0.009071	non-prenylated
CCPP	0.0	0.024805	0.0	0.01617	non-prenylated
CCPQ	1.0	0.77357	0.0	0.354237	shunted
CCPR	0.0	0.05449	0.0	0.000203	non-prenylated
CCPS	0.0	0.26892	0.0	0.029885	non-prenylated
CCPT	0.0	0.070519	0.0	0.011203	non-prenylated
CCPV	0.0	0.272228	0.0	0.09031	non-prenylated
CCPW	0.0	0.160389	0.0	0.062688	non-prenylated
CCPY	0.0	0.23344	0.0	0.037689	non-prenylated
CCQA	1.0	0.651195	0.0	0.052935	shunted
CCQC	1.0	0.645857	1.0	0.692885	cleaved
CCQD	0.0	0.233597	0.0	0.001851	non-prenylated
CCQE	0.0	0.139825	0.0	0.001964	non-prenylated
CCQF	1.0	0.580068	1.0	0.560161	cleaved
CCQG	0.0	0.193721	0.0	0.005892	non-prenylated
CCQH	1.0	0.900709	0.0	0.007122	shunted
CCQI	1.0	0.569314	0.0	0.083822	shunted
CCQK	0.0	0.024881	0.0	0.024835	non-prenylated
CCQL	0.0	0.378559	0.0	0.043967	non-prenylated
CCQM	1.0	0.830048	1.0	0.902278	cleaved
CCQN	0.0	0.445038	0.0	0.009077	non-prenylated
CCQP	0.0	0.097475	0.0	0.023126	non-prenylated
CCQQ	1.0	0.894899	0.0	0.27288	shunted
CCQR	0.0	0.161513	0.0	0.000201	non-prenylated
CCQS	1.0	0.522156	0.0	0.039443	shunted
CCQT	0.0	0.480164	0.0	0.01164	non-prenylated
CCQV	1.0	0.682665	0.0	0.070411	shunted
CCQW	0.0	0.465925	0.0	0.082146	non-prenylated
CCQY	1.0	0.597827	0.0	0.041062	shunted
CCRA	0.0	0.032811	0.0	0.031412	non-prenylated
CCRC	0.0	0.050881	0.0	0.397968	non-prenylated
CCRD	0.0	0.005598	0.0	0.001056	non-prenylated
CCRE	0.0	0.004839	0.0	0.001308	non-prenylated
CCRF	0.0	0.038101	1.0	0.410847	non-prenylated
CCRG	0.0	0.012021	0.0	0.003438	non-prenylated
CCRH	0.0	0.119616	0.0	0.005729	non-prenylated
CCRI	0.0	0.019666	0.0	0.058837	non-prenylated
CCRK	0.0	0.000374	0.0	0.016257	non-prenylated
CCRL	0.0	0.013974	0.0	0.031519	non-prenylated
CCRM	0.0	0.070237	1.0	0.878357	non-prenylated
CCRN	0.0	0.011233	0.0	0.006652	non-prenylated
CCRP	0.0	0.002568	0.0	0.016245	non-prenylated
CCRQ	0.0	0.167406	0.0	0.220186	non-prenylated
CCRR	0.0	0.005063	0.0	0.000166	non-prenylated
CCRS	0.0	0.030172	0.0	0.024627	non-prenylated
CCRT	0.0	0.017862	0.0	0.013021	non-prenylated
CCRV	0.0	0.03526	0.0	0.043939	non-prenylated
CCRW	0.0	0.023607	0.0	0.03257	non-prenylated
CCRY	0.0	0.017881	0.0	0.018198	non-prenylated
CCSA	0.0	0.385466	0.0	0.010189	non-prenylated
CCSC	0.0	0.207099	0.0	0.231923	non-prenylated
CCSD	0.0	0.061795	0.0	0.000418	non-prenylated
CCSE	0.0	0.071839	0.0	0.000499	non-prenylated
CCSF	0.0	0.253823	0.0	0.224949	non-prenylated
CCSG	0.0	0.108255	0.0	0.001194	non-prenylated
CCSH	1.0	0.826108	0.0	0.002932	shunted
CCSI	0.0	0.321328	0.0	0.01588	non-prenylated
CCSK	0.0	0.008019	0.0	0.003673	non-prenylated
CCSL	0.0	0.205389	0.0	0.009306	non-prenylated
CCSM	1.0	0.557919	1.0	0.469394	cleaved
CCSN	0.0	0.242231	0.0	0.001746	non-prenylated
CCSP	0.0	0.060639	0.0	0.004138	non-prenylated
CCSQ	1.0	0.85548	0.0	0.13215	shunted
CCSR	0.0	0.053428	0.0	3.3e-05	non-prenylated
CCSS	0.0	0.440706	0.0	0.007352	non-prenylated
CCST	0.0	0.355051	0.0	0.002927	non-prenylated
CCSV	0.0	0.40147	0.0	0.018969	non-prenylated
CCSW	0.0	0.148345	0.0	0.012614	non-prenylated
CCSY	0.0	0.231082	0.0	0.008624	non-prenylated
CCTA	0.0	0.441718	0.0	0.169369	non-prenylated
CCTC	1.0	0.557547	1.0	0.873738	cleaved
CCTD	0.0	0.120413	0.0	0.008635	non-prenylated
CCTE	0.0	0.10111	0.0	0.009083	non-prenylated
CCTF	1.0	0.52331	1.0	0.904901	cleaved
CCTG	0.0	0.306755	0.0	0.02692	non-prenylated
CCTH	1.0	0.882988	0.0	0.037656	shunted
CCTI	0.0	0.419072	0.0	0.240791	non-prenylated
CCTK	0.0	0.013937	0.0	0.059294	non-prenylated
CCTL	0.0	0.222773	0.0	0.191287	non-prenylated
CCTM	1.0	0.840003	1.0	0.968365	cleaved
CCTN	0.0	0.215096	0.0	0.033524	non-prenylated
CCTP	0.0	0.042172	0.0	0.059865	non-prenylated
CCTQ	1.0	0.878876	1.0	0.743535	cleaved
CCTR	0.0	0.113094	0.0	0.000469	non-prenylated
CCTS	1.0	0.505272	0.0	0.07131	shunted
CCTT	0.0	0.274763	0.0	0.050455	non-prenylated
CCTV	0.0	0.406523	0.0	0.296989	non-prenylated
CCTW	0.0	0.293433	0.0	0.214416	non-prenylated
CCTY	0.0	0.433279	0.0	0.203616	non-prenylated
CCVA	1.0	0.947187	1.0	0.896753	cleaved
CCVC	1.0	0.963785	1.0	0.991038	cleaved
CCVD	1.0	0.693385	0.0	0.093648	shunted
CCVE	1.0	0.669691	0.0	0.10972	shunted
CCVF	1.0	0.910594	1.0	0.993332	cleaved
CCVG	1.0	0.896547	0.0	0.247507	shunted
CCVH	1.0	0.983827	0.0	0.402483	shunted
CCVI	1.0	0.846094	1.0	0.902206	cleaved
CCVK	0.0	0.09179	1.0	0.547979	non-prenylated
CCVL	1.0	0.745159	1.0	0.869573	cleaved
CCVM	1.0	0.972661	1.0	0.999999	cleaved
CCVN	1.0	0.89123	0.0	0.403068	shunted
CCVP	0.0	0.278215	1.0	0.605917	non-prenylated
CCVQ	1.0	0.985035	1.0	0.984893	cleaved
CCVR	1.0	0.666933	0.0	0.008828	shunted
CCVS	1.0	0.956502	1.0	0.792533	cleaved
CCVT	1.0	0.839987	1.0	0.778809	cleaved
CCVV	1.0	0.901193	1.0	0.884902	cleaved
CCVW	1.0	0.903809	1.0	0.861591	cleaved
CCVY	1.0	0.87333	1.0	0.793887	cleaved
CCWA	0.0	0.061935	0.0	0.16017	non-prenylated
CCWC	0.0	0.201707	1.0	0.838967	non-prenylated
CCWD	0.0	0.023845	0.0	0.01351	non-prenylated
CCWE	0.0	0.019471	0.0	0.01303	non-prenylated
CCWF	0.0	0.108294	1.0	0.770712	non-prenylated
CCWG	0.0	0.0601	0.0	0.025211	non-prenylated
CCWH	0.0	0.419919	0.0	0.050548	non-prenylated
CCWI	0.0	0.043881	0.0	0.214333	non-prenylated
CCWK	0.0	0.001602	0.0	0.085534	non-prenylated
CCWL	0.0	0.030666	0.0	0.147125	non-prenylated
CCWM	0.0	0.160921	1.0	0.936315	non-prenylated
CCWN	0.0	0.050952	0.0	0.037013	non-prenylated
CCWP	0.0	0.005342	0.0	0.081377	non-prenylated
CCWQ	0.0	0.415306	1.0	0.790829	non-prenylated
CCWR	0.0	0.017844	0.0	0.000929	non-prenylated
CCWS	0.0	0.10215	0.0	0.12911	non-prenylated
CCWT	0.0	0.041267	0.0	0.050696	non-prenylated
CCWV	0.0	0.083179	0.0	0.247382	non-prenylated
CCWW	0.0	0.178943	0.0	0.207534	non-prenylated
CCWY	0.0	0.077531	0.0	0.154755	non-prenylated
CCYA	0.0	0.45227	0.0	0.051887	non-prenylated
CCYC	0.0	0.419417	1.0	0.663971	non-prenylated
CCYD	0.0	0.192825	0.0	0.001581	non-prenylated
CCYE	0.0	0.153925	0.0	0.001994	non-prenylated
CCYF	0.0	0.352948	1.0	0.567842	non-prenylated
CCYG	0.0	0.355987	0.0	0.005923	non-prenylated
CCYH	1.0	0.833818	0.0	0.009348	shunted
CCYI	0.0	0.255758	0.0	0.102749	non-prenylated
CCYK	0.0	0.016111	0.0	0.021877	non-prenylated
CCYL	0.0	0.161462	0.0	0.069154	non-prenylated
CCYM	1.0	0.72918	1.0	0.917294	cleaved
CCYN	0.0	0.451043	0.0	0.009784	non-prenylated
CCYP	0.0	0.036424	0.0	0.031405	non-prenylated
CCYQ	1.0	0.882311	0.0	0.365456	shunted
CCYR	0.0	0.067921	0.0	0.000153	non-prenylated
CCYS	0.0	0.41719	0.0	0.039862	non-prenylated
CCYT	0.0	0.348792	0.0	0.024148	non-prenylated
CCYV	0.0	0.239229	0.0	0.12495	non-prenylated
CCYW	0.0	0.280626	0.0	0.096906	non-prenylated
CCYY	0.0	0.293879	0.0	0.042649	non-prenylated
CDAA	0.0	0.24647	0.0	9e-05	non-prenylated
CDAC	0.0	0.202227	0.0	0.013259	non-prenylated
CDAD	0.0	0.044389	0.0	1e-06	non-prenylated
CDAE	0.0	0.027278	0.0	2e-06	non-prenylated
CDAF	0.0	0.145114	0.0	0.005898	non-prenylated
CDAG	0.0	0.275841	0.0	6e-06	non-prenylated
CDAH	1.0	0.843339	0.0	2.2e-05	shunted
CDAI	0.0	0.383224	0.0	0.000177	non-prenylated
CDAK	0.0	0.003715	0.0	2.7e-05	non-prenylated
CDAL	0.0	0.072725	0.0	9.7e-05	non-prenylated
CDAM	0.0	0.42149	0.0	0.016201	non-prenylated
CDAN	0.0	0.2499	0.0	1.2e-05	non-prenylated
CDAP	0.0	0.006426	0.0	3.6e-05	non-prenylated
CDAQ	1.0	0.73972	0.0	0.000943	shunted
CDAR	0.0	0.036877	0.0	0.0	non-prenylated
CDAS	0.0	0.156286	0.0	7.8e-05	non-prenylated
CDAT	0.0	0.138447	0.0	1.5e-05	non-prenylated
CDAV	0.0	0.400027	0.0	0.000135	non-prenylated
CDAW	0.0	0.196331	0.0	0.000368	non-prenylated
CDAY	0.0	0.268605	0.0	0.000171	non-prenylated
CDCA	0.0	0.076678	0.0	0.070005	non-prenylated
CDCC	0.0	0.277557	1.0	0.666289	non-prenylated
CDCD	0.0	0.023594	0.0	0.002196	non-prenylated
CDCE	0.0	0.032949	0.0	0.002829	non-prenylated
CDCF	0.0	0.289272	1.0	0.641007	non-prenylated
CDCG	0.0	0.105416	0.0	0.007543	non-prenylated
CDCH	1.0	0.745871	0.0	0.020194	shunted
CDCI	0.0	0.407222	0.0	0.109007	non-prenylated
CDCK	0.0	0.006813	0.0	0.019268	non-prenylated
CDCL	0.0	0.156297	0.0	0.06035	non-prenylated
CDCM	1.0	0.710435	1.0	0.940372	cleaved
CDCN	0.0	0.120107	0.0	0.014854	non-prenylated
CDCP	0.0	0.006782	0.0	0.026472	non-prenylated
CDCQ	1.0	0.72332	0.0	0.313336	shunted
CDCR	0.0	0.038185	0.0	0.00015	non-prenylated
CDCS	0.0	0.168311	0.0	0.092584	non-prenylated
CDCT	0.0	0.156778	0.0	0.021767	non-prenylated
CDCV	0.0	0.303098	0.0	0.114518	non-prenylated
CDCW	0.0	0.25706	0.0	0.08505	non-prenylated
CDCY	0.0	0.133097	0.0	0.040497	non-prenylated
CDDA	0.0	0.009132	0.0	1.9e-05	non-prenylated
CDDC	0.0	0.012356	0.0	0.001899	non-prenylated
CDDD	0.0	0.003042	0.0	1e-06	non-prenylated
CDDE	0.0	0.002192	0.0	1e-06	non-prenylated
CDDF	0.0	0.012514	0.0	0.000377	non-prenylated
CDDG	0.0	0.019873	0.0	3e-06	non-prenylated
CDDH	0.0	0.192311	0.0	5e-06	non-prenylated
CDDI	0.0	0.031012	0.0	4.6e-05	non-prenylated
CDDK	0.0	0.000314	0.0	7e-06	non-prenylated
CDDL	0.0	0.009066	0.0	2.1e-05	non-prenylated
CDDM	0.0	0.024921	0.0	0.001709	non-prenylated
CDDN	0.0	0.012383	0.0	5e-06	non-prenylated
CDDP	0.0	0.000446	0.0	1.3e-05	non-prenylated
CDDQ	0.0	0.103434	0.0	0.000106	non-prenylated
CDDR	0.0	0.003362	0.0	0.0	non-prenylated
CDDS	0.0	0.009225	0.0	3.6e-05	non-prenylated
CDDT	0.0	0.012572	0.0	1e-05	non-prenylated
CDDV	0.0	0.031355	0.0	3.2e-05	non-prenylated
CDDW	0.0	0.013825	0.0	5.9e-05	non-prenylated
CDDY	0.0	0.007564	0.0	2.4e-05	non-prenylated
CDEA	0.0	0.013757	0.0	2.6e-05	non-prenylated
CDEC	0.0	0.021084	0.0	0.003599	non-prenylated
CDED	0.0	0.002234	0.0	1e-06	non-prenylated
CDEE	0.0	0.002363	0.0	1e-06	non-prenylated
CDEF	0.0	0.015905	0.0	0.000558	non-prenylated
CDEG	0.0	0.024355	0.0	2e-06	non-prenylated
CDEH	0.0	0.183358	0.0	7e-06	non-prenylated
CDEI	0.0	0.03396	0.0	4.3e-05	non-prenylated
CDEK	0.0	0.000483	0.0	8e-06	non-prenylated
CDEL	0.0	0.007688	0.0	2.2e-05	non-prenylated
CDEM	0.0	0.026595	0.0	0.00272	non-prenylated
CDEN	0.0	0.01568	0.0	4e-06	non-prenylated
CDEP	0.0	0.000649	0.0	1.2e-05	non-prenylated
CDEQ	0.0	0.156264	0.0	0.000111	non-prenylated
CDER	0.0	0.004033	0.0	0.0	non-prenylated
CDES	0.0	0.026104	0.0	2.3e-05	non-prenylated
CDET	0.0	0.023365	0.0	7e-06	non-prenylated
CDEV	0.0	0.028087	0.0	2.5e-05	non-prenylated
CDEW	0.0	0.022229	0.0	8.5e-05	non-prenylated
CDEY	0.0	0.011765	0.0	2.6e-05	non-prenylated
CDFA	0.0	0.156229	0.0	0.011088	non-prenylated
CDFC	0.0	0.384914	0.0	0.367786	non-prenylated
CDFD	0.0	0.055216	0.0	6.5e-05	non-prenylated
CDFE	0.0	0.061654	0.0	7.6e-05	non-prenylated
CDFF	0.0	0.422498	0.0	0.208806	non-prenylated
CDFG	0.0	0.269577	0.0	0.000543	non-prenylated
CDFH	1.0	0.838606	0.0	0.00144	shunted
CDFI	1.0	0.625513	0.0	0.015129	shunted
CDFK	0.0	0.016452	0.0	0.001645	non-prenylated
CDFL	0.0	0.306756	0.0	0.01431	non-prenylated
CDFM	1.0	0.860452	1.0	0.663692	cleaved
CDFN	1.0	0.519804	0.0	0.001775	shunted
CDFP	0.0	0.009568	0.0	0.006647	non-prenylated
CDFQ	1.0	0.811489	0.0	0.056785	shunted
CDFR	0.0	0.045974	0.0	1.7e-05	non-prenylated
CDFS	0.0	0.233018	0.0	0.015673	non-prenylated
CDFT	0.0	0.156305	0.0	0.003468	non-prenylated
CDFV	0.0	0.378364	0.0	0.017268	non-prenylated
CDFW	0.0	0.353372	0.0	0.014327	non-prenylated
CDFY	0.0	0.456938	0.0	0.005275	non-prenylated
CDGA	0.0	0.098109	0.0	7e-06	non-prenylated
CDGC	0.0	0.127394	0.0	0.000756	non-prenylated
CDGD	0.0	0.022751	0.0	0.0	non-prenylated
CDGE	0.0	0.016694	0.0	0.0	non-prenylated
CDGF	0.0	0.16247	0.0	0.000118	non-prenylated
CDGG	0.0	0.156279	0.0	1e-06	non-prenylated
CDGH	1.0	0.5	0.0	2e-06	shunted
CDGI	0.0	0.141958	0.0	1e-05	non-prenylated
CDGK	0.0	0.001492	0.0	1e-06	non-prenylated
CDGL	0.0	0.093693	0.0	5e-06	non-prenylated
CDGM	0.0	0.165556	0.0	0.000732	non-prenylated
CDGN	0.0	0.070777	0.0	1e-06	non-prenylated
CDGP	0.0	0.003529	0.0	4e-06	non-prenylated
CDGQ	0.0	0.340413	0.0	3.5e-05	non-prenylated
CDGR	0.0	0.015825	0.0	0.0	non-prenylated
CDGS	0.0	0.094904	0.0	6e-06	non-prenylated
CDGT	0.0	0.101216	0.0	2e-06	non-prenylated
CDGV	0.0	0.251121	0.0	8e-06	non-prenylated
CDGW	0.0	0.283575	0.0	1.5e-05	non-prenylated
CDGY	0.0	0.096119	0.0	7e-06	non-prenylated
CDHA	0.0	0.441684	0.0	0.000187	non-prenylated
CDHC	0.0	0.311342	0.0	0.016833	non-prenylated
CDHD	0.0	0.041668	0.0	6e-06	non-prenylated
CDHE	0.0	0.05401	0.0	5e-06	non-prenylated
CDHF	0.0	0.156351	0.0	0.004911	non-prenylated
CDHG	0.0	0.134594	0.0	1.8e-05	non-prenylated
CDHH	1.0	0.737867	0.0	3.5e-05	shunted
CDHI	0.0	0.484511	0.0	0.000374	non-prenylated
CDHK	0.0	0.008516	0.0	8.7e-05	non-prenylated
CDHL	0.0	0.343605	0.0	0.000121	non-prenylated
CDHM	1.0	0.732594	0.0	0.034678	shunted
CDHN	0.0	0.192626	0.0	4.2e-05	non-prenylated
CDHP	0.0	0.015049	0.0	0.000102	non-prenylated
CDHQ	1.0	0.782425	0.0	0.000658	shunted
CDHR	0.0	0.056378	0.0	1e-06	non-prenylated
CDHS	0.0	0.132465	0.0	0.000299	non-prenylated
CDHT	0.0	0.142084	0.0	4.9e-05	non-prenylated
CDHV	1.0	0.556435	0.0	0.000349	shunted
CDHW	0.0	0.181321	0.0	0.000518	non-prenylated
CDHY	0.0	0.213792	0.0	0.000168	non-prenylated
CDIA	1.0	0.935326	1.0	0.925284	cleaved
CDIC	1.0	0.975786	1.0	0.999983	cleaved
CDID	1.0	0.821697	0.0	0.015134	shunted
CDIE	1.0	0.631237	0.0	0.020486	shunted
CDIF	1.0	0.949329	1.0	0.996465	cleaved
CDIG	1.0	0.926268	0.0	0.176744	shunted
CDIH	1.0	0.995978	1.0	0.576307	cleaved
CDII	1.0	0.977495	1.0	0.948291	cleaved
CDIK	0.0	0.225052	1.0	0.515496	non-prenylated
CDIL	1.0	0.948505	1.0	0.924307	cleaved
CDIM	1.0	0.993204	1.0	1.0	cleaved
CDIN	1.0	0.956535	1.0	0.684216	cleaved
CDIP	0.0	0.156357	1.0	0.743135	non-prenylated
CDIQ	1.0	0.994235	1.0	0.976928	cleaved
CDIR	1.0	0.664878	0.0	0.006516	shunted
CDIS	1.0	0.956563	1.0	0.968368	cleaved
CDIT	1.0	0.939016	1.0	0.839158	cleaved
CDIV	1.0	0.97147	1.0	0.941037	cleaved
CDIW	1.0	0.941514	1.0	0.90459	cleaved
CDIY	1.0	0.964473	1.0	0.799547	cleaved
CDKA	0.0	0.018667	0.0	0.000103	non-prenylated
CDKC	0.0	0.032859	0.0	0.01887	non-prenylated
CDKD	0.0	0.002631	0.0	1e-06	non-prenylated
CDKE	0.0	0.002124	0.0	1e-06	non-prenylated
CDKF	0.0	0.031042	0.0	0.00371	non-prenylated
CDKG	0.0	0.018539	0.0	9e-06	non-prenylated
CDKH	0.0	0.219735	0.0	3e-05	non-prenylated
CDKI	0.0	0.060645	0.0	0.000191	non-prenylated
CDKK	0.0	0.000701	0.0	3.1e-05	non-prenylated
CDKL	0.0	0.010357	0.0	0.000145	non-prenylated
CDKM	0.0	0.071749	0.0	0.013611	non-prenylated
CDKN	0.0	0.022128	0.0	1.7e-05	non-prenylated
CDKP	0.0	0.000585	0.0	4e-05	non-prenylated
CDKQ	0.0	0.219361	0.0	0.000684	non-prenylated
CDKR	0.0	0.003736	0.0	1e-06	non-prenylated
CDKS	0.0	0.023256	0.0	9e-05	non-prenylated
CDKT	0.0	0.023201	0.0	2.7e-05	non-prenylated
CDKV	0.0	0.038642	0.0	0.000186	non-prenylated
CDKW	0.0	0.026126	0.0	0.000324	non-prenylated
CDKY	0.0	0.027394	0.0	0.000113	non-prenylated
CDLA	1.0	0.829125	0.0	0.060533	shunted
CDLC	1.0	0.937389	1.0	0.762753	cleaved
CDLD	0.0	0.243442	0.0	0.000232	non-prenylated
CDLE	0.0	0.260348	0.0	0.000438	non-prenylated
CDLF	1.0	0.845154	1.0	0.628227	cleaved
CDLG	1.0	0.839923	0.0	0.003031	shunted
CDLH	1.0	0.984368	0.0	0.009584	shunted
CDLI	1.0	0.941363	0.0	0.109549	shunted
CDLK	0.0	0.072745	0.0	0.018581	non-prenylated
CDLL	1.0	0.812606	0.0	0.054167	shunted
CDLM	1.0	0.985866	1.0	0.968393	cleaved
CDLN	1.0	0.840017	0.0	0.011467	shunted
CDLP	0.0	0.097437	0.0	0.0263	non-prenylated
CDLQ	1.0	0.982585	0.0	0.386923	shunted
CDLR	0.0	0.439964	0.0	0.000107	non-prenylated
CDLS	1.0	0.874335	0.0	0.06674	shunted
CDLT	1.0	0.752073	0.0	0.015152	shunted
CDLV	1.0	0.888089	0.0	0.075075	shunted
CDLW	1.0	0.842943	0.0	0.107179	shunted
CDLY	1.0	0.881395	0.0	0.043711	shunted
CDMA	1.0	0.747305	0.0	0.014882	shunted
CDMC	1.0	0.881856	1.0	0.547253	cleaved
CDMD	0.0	0.197406	0.0	7.8e-05	non-prenylated
CDME	0.0	0.129549	0.0	0.000114	non-prenylated
CDMF	1.0	0.728726	0.0	0.269373	shunted
CDMG	1.0	0.553752	0.0	0.00092	shunted
CDMH	1.0	0.974685	0.0	0.005474	shunted
CDMI	1.0	0.865449	0.0	0.025625	shunted
CDMK	0.0	0.039081	0.0	0.003903	non-prenylated
CDML	1.0	0.510911	0.0	0.014395	shunted
CDMM	1.0	0.946099	1.0	0.718526	cleaved
CDMN	1.0	0.697881	0.0	0.003107	shunted
CDMP	0.0	0.054842	0.0	0.004649	non-prenylated
CDMQ	1.0	0.953771	0.0	0.137419	shunted
CDMR	0.0	0.257838	0.0	4.5e-05	non-prenylated
CDMS	1.0	0.783537	0.0	0.015125	shunted
CDMT	1.0	0.682921	0.0	0.003984	shunted
CDMV	1.0	0.839913	0.0	0.015137	shunted
CDMW	1.0	0.726401	0.0	0.02913	shunted
CDMY	1.0	0.78203	0.0	0.016553	shunted
CDNA	0.0	0.040908	0.0	1.6e-05	non-prenylated
CDNC	0.0	0.075977	0.0	0.002865	non-prenylated
CDND	0.0	0.009308	0.0	0.0	non-prenylated
CDNE	0.0	0.008306	0.0	0.0	non-prenylated
CDNF	0.0	0.072578	0.0	0.000693	non-prenylated
CDNG	0.0	0.084653	0.0	2e-06	non-prenylated
CDNH	1.0	0.527142	0.0	4e-06	shunted
CDNI	0.0	0.139008	0.0	3.5e-05	non-prenylated
CDNK	0.0	0.001929	0.0	6e-06	non-prenylated
CDNL	0.0	0.04498	0.0	2.1e-05	non-prenylated
CDNM	0.0	0.162055	0.0	0.002539	non-prenylated
CDNN	0.0	0.06186	0.0	4e-06	non-prenylated
CDNP	0.0	0.002771	0.0	1.2e-05	non-prenylated
CDNQ	1.0	0.5	0.0	8e-05	shunted
CDNR	0.0	0.009944	0.0	0.0	non-prenylated
CDNS	0.0	0.048926	0.0	2.5e-05	non-prenylated
CDNT	0.0	0.058569	0.0	6e-06	non-prenylated
CDNV	0.0	0.156258	0.0	3.2e-05	non-prenylated
CDNW	0.0	0.073967	0.0	6.2e-05	non-prenylated
CDNY	0.0	0.079634	0.0	2.4e-05	non-prenylated
CDPA	0.0	0.24366	0.0	0.00011	non-prenylated
CDPC	0.0	0.157827	0.0	0.011455	non-prenylated
CDPD	0.0	0.024237	0.0	4e-06	non-prenylated
CDPE	0.0	0.020665	0.0	4e-06	non-prenylated
CDPF	0.0	0.200368	0.0	0.006303	non-prenylated
CDPG	0.0	0.122116	0.0	1.2e-05	non-prenylated
CDPH	1.0	0.757024	0.0	3e-05	shunted
CDPI	1.0	0.551063	0.0	0.000287	shunted
CDPK	0.0	0.004395	0.0	6.2e-05	non-prenylated
CDPL	0.0	0.23011	0.0	0.000163	non-prenylated
CDPM	1.0	0.60655	0.0	0.012233	shunted
CDPN	0.0	0.097699	0.0	2.9e-05	non-prenylated
CDPP	0.0	0.014183	0.0	0.000103	non-prenylated
CDPQ	1.0	0.726503	0.0	0.000811	shunted
CDPR	0.0	0.038404	0.0	1e-06	non-prenylated
CDPS	0.0	0.156744	0.0	0.000113	non-prenylated
CDPT	0.0	0.071443	0.0	2.9e-05	non-prenylated
CDPV	0.0	0.422535	0.0	0.0002	non-prenylated
CDPW	0.0	0.152216	0.0	0.000305	non-prenylated
CDPY	0.0	0.240453	0.0	0.000245	non-prenylated
CDQA	1.0	0.672711	0.0	7.7e-05	shunted
CDQC	0.0	0.462035	0.0	0.011286	non-prenylated
CDQD	0.0	0.147856	0.0	2e-06	non-prenylated
CDQE	0.0	0.106444	0.0	2e-06	non-prenylated
CDQF	0.0	0.397019	0.0	0.00197	non-prenylated
CDQG	0.0	0.250444	0.0	6e-06	non-prenylated
CDQH	1.0	0.920992	0.0	1.7e-05	shunted
CDQI	1.0	0.79602	0.0	0.00015	shunted
CDQK	0.0	0.031711	0.0	5.6e-05	non-prenylated
CDQL	0.0	0.403577	0.0	6.2e-05	non-prenylated
CDQM	1.0	0.840042	0.0	0.015164	shunted
CDQN	0.0	0.48764	0.0	2.3e-05	non-prenylated
CDQP	0.0	0.058227	0.0	3.5e-05	non-prenylated
CDQQ	1.0	0.88962	0.0	0.000394	shunted
CDQR	0.0	0.160135	0.0	0.0	non-prenylated
CDQS	0.0	0.406874	0.0	7.6e-05	non-prenylated
CDQT	1.0	0.584167	0.0	1.9e-05	shunted
CDQV	1.0	0.791359	0.0	9e-05	shunted
CDQW	0.0	0.435954	0.0	0.000329	non-prenylated
CDQY	0.0	0.472248	0.0	9.2e-05	non-prenylated
CDRA	0.0	0.015435	0.0	6e-05	non-prenylated
CDRC	0.0	0.020842	0.0	0.00848	non-prenylated
CDRD	0.0	0.002514	0.0	2e-06	non-prenylated
CDRE	0.0	0.002262	0.0	2e-06	non-prenylated
CDRF	0.0	0.013264	0.0	0.002062	non-prenylated
CDRG	0.0	0.007867	0.0	6e-06	non-prenylated
CDRH	0.0	0.113294	0.0	1.5e-05	non-prenylated
CDRI	0.0	0.029899	0.0	0.00013	non-prenylated
CDRK	0.0	0.000267	0.0	3.7e-05	non-prenylated
CDRL	0.0	0.008149	0.0	6.2e-05	non-prenylated
CDRM	0.0	0.053005	0.0	0.012822	non-prenylated
CDRN	0.0	0.010324	0.0	2.2e-05	non-prenylated
CDRP	0.0	0.000553	0.0	3.9e-05	non-prenylated
CDRQ	0.0	0.133443	0.0	0.000316	non-prenylated
CDRR	0.0	0.002371	0.0	0.0	non-prenylated
CDRS	0.0	0.010413	0.0	8.6e-05	non-prenylated
CDRT	0.0	0.012272	0.0	2.2e-05	non-prenylated
CDRV	0.0	0.029802	0.0	0.000104	non-prenylated
CDRW	0.0	0.015489	0.0	0.000167	non-prenylated
CDRY	0.0	0.011917	0.0	8.6e-05	non-prenylated
CDSA	0.0	0.119552	0.0	1.9e-05	non-prenylated
CDSC	0.0	0.038736	0.0	0.002604	non-prenylated
CDSD	0.0	0.00956	0.0	1e-06	non-prenylated
CDSE	0.0	0.011414	0.0	1e-06	non-prenylated
CDSF	0.0	0.064826	0.0	0.000743	non-prenylated
CDSG	0.0	0.042926	0.0	2e-06	non-prenylated
CDSH	1.0	0.745115	0.0	5e-06	shunted
CDSI	0.0	0.341185	0.0	3e-05	non-prenylated
CDSK	0.0	0.002857	0.0	7e-06	non-prenylated
CDSL	0.0	0.066354	0.0	1.8e-05	non-prenylated
CDSM	0.0	0.285471	0.0	0.002063	non-prenylated
CDSN	0.0	0.115927	0.0	4e-06	non-prenylated
CDSP	0.0	0.007885	0.0	1.2e-05	non-prenylated
CDSQ	1.0	0.687225	0.0	0.00018	shunted
CDSR	0.0	0.016195	0.0	0.0	non-prenylated
CDSS	0.0	0.156253	0.0	2.8e-05	non-prenylated
CDST	0.0	0.201778	0.0	5e-06	non-prenylated
CDSV	0.0	0.288769	0.0	3.1e-05	non-prenylated
CDSW	0.0	0.063213	0.0	7e-05	non-prenylated
CDSY	0.0	0.099724	0.0	3.6e-05	non-prenylated
CDTA	0.0	0.172253	0.0	0.000223	non-prenylated
CDTC	0.0	0.253465	0.0	0.032053	non-prenylated
CDTD	0.0	0.033548	0.0	4e-06	non-prenylated
CDTE	0.0	0.020835	0.0	4e-06	non-prenylated
CDTF	0.0	0.153901	0.0	0.014689	non-prenylated
CDTG	0.0	0.176568	0.0	1.5e-05	non-prenylated
CDTH	1.0	0.839889	0.0	4.5e-05	shunted
CDTI	0.0	0.368777	0.0	0.000422	non-prenylated
CDTK	0.0	0.004383	0.0	8.4e-05	non-prenylated
CDTL	0.0	0.079515	0.0	0.000231	non-prenylated
CDTM	1.0	0.623565	0.0	0.03388	shunted
CDTN	0.0	0.087196	0.0	4.4e-05	non-prenylated
CDTP	0.0	0.006824	0.0	9.6e-05	non-prenylated
CDTQ	1.0	0.715406	0.0	0.001374	shunted
CDTR	0.0	0.035838	0.0	1e-06	non-prenylated
CDTS	0.0	0.156325	0.0	0.000124	non-prenylated
CDTT	0.0	0.135362	0.0	5.1e-05	non-prenylated
CDTV	0.0	0.255716	0.0	0.000323	non-prenylated
CDTW	0.0	0.143953	0.0	0.000838	non-prenylated
CDTY	0.0	0.187767	0.0	0.000464	non-prenylated
CDVA	1.0	0.878923	0.0	0.011307	shunted
CDVC	1.0	0.913522	1.0	0.532954	cleaved
CDVD	0.0	0.370107	0.0	4.1e-05	non-prenylated
CDVE	0.0	0.371002	0.0	3.9e-05	non-prenylated
CDVF	1.0	0.777985	0.0	0.329189	shunted
CDVG	1.0	0.870145	0.0	0.000337	shunted
CDVH	1.0	0.984006	0.0	0.000765	shunted
CDVI	1.0	0.893999	0.0	0.018313	shunted
CDVK	0.0	0.039141	0.0	0.001634	non-prenylated
CDVL	1.0	0.627845	0.0	0.008093	shunted
CDVM	1.0	0.961368	1.0	0.779886	cleaved
CDVN	1.0	0.82258	0.0	0.001246	shunted
CDVP	0.0	0.075273	0.0	0.003263	non-prenylated
CDVQ	1.0	0.96761	0.0	0.017469	shunted
CDVR	0.0	0.381842	0.0	6e-06	non-prenylated
CDVS	1.0	0.87164	0.0	0.01315	shunted
CDVT	1.0	0.781186	0.0	0.006748	shunted
CDVV	1.0	0.890015	0.0	0.01205	shunted
CDVW	1.0	0.828506	0.0	0.031705	shunted
CDVY	1.0	0.776304	0.0	0.00801	shunted
CDWA	0.0	0.052738	0.0	0.001101	non-prenylated
CDWC	0.0	0.140557	0.0	0.0783	non-prenylated
CDWD	0.0	0.010223	0.0	3.3e-05	non-prenylated
CDWE	0.0	0.010057	0.0	2.4e-05	non-prenylated
CDWF	0.0	0.079087	0.0	0.018179	non-prenylated
CDWG	0.0	0.063924	0.0	0.000126	non-prenylated
CDWH	0.0	0.435054	0.0	0.000318	non-prenylated
CDWI	0.0	0.134188	0.0	0.00128	non-prenylated
CDWK	0.0	0.001786	0.0	0.000273	non-prenylated
CDWL	0.0	0.047165	0.0	0.000996	non-prenylated
CDWM	0.0	0.277769	0.0	0.113166	non-prenylated
CDWN	0.0	0.060372	0.0	0.000216	non-prenylated
CDWP	0.0	0.001814	0.0	0.000464	non-prenylated
CDWQ	0.0	0.395934	0.0	0.011552	non-prenylated
CDWR	0.0	0.009962	0.0	4e-06	non-prenylated
CDWS	0.0	0.063103	0.0	0.001135	non-prenylated
CDWT	0.0	0.044125	0.0	0.000237	non-prenylated
CDWV	0.0	0.11429	0.0	0.001426	non-prenylated
CDWW	0.0	0.120099	0.0	0.001965	non-prenylated
CDWY	0.0	0.104139	0.0	0.001074	non-prenylated
CDYA	0.0	0.261499	0.0	0.000229	non-prenylated
CDYC	0.0	0.29678	0.0	0.02171	non-prenylated
CDYD	0.0	0.045904	0.0	5e-06	non-prenylated
CDYE	0.0	0.04072	0.0	5e-06	non-prenylated
CDYF	0.0	0.301002	0.0	0.004248	non-prenylated
CDYG	0.0	0.352718	0.0	1.9e-05	non-prenylated
CDYH	1.0	0.857543	0.0	3.6e-05	shunted
CDYI	0.0	0.452941	0.0	0.000332	non-prenylated
CDYK	0.0	0.015357	0.0	5.8e-05	non-prenylated
CDYL	0.0	0.170813	0.0	0.000257	non-prenylated
CDYM	1.0	0.71299	0.0	0.05089	shunted
CDYN	0.0	0.459786	0.0	4.7e-05	non-prenylated
CDYP	0.0	0.015853	0.0	0.000137	non-prenylated
CDYQ	1.0	0.820778	0.0	0.00106	shunted
CDYR	0.0	0.050167	0.0	0.0	non-prenylated
CDYS	0.0	0.319562	0.0	0.000285	non-prenylated
CDYT	0.0	0.28267	0.0	6.5e-05	non-prenylated
CDYV	0.0	0.215295	0.0	0.000365	non-prenylated
CDYW	0.0	0.281275	0.0	0.000496	non-prenylated
CDYY	0.0	0.291699	0.0	0.000185	non-prenylated
CEAA	0.0	0.196517	0.0	0.000367	non-prenylated
CEAC	0.0	0.139339	0.0	0.030727	non-prenylated
CEAD	0.0	0.02016	0.0	6e-06	non-prenylated
CEAE	0.0	0.017532	0.0	6e-06	non-prenylated
CEAF	0.0	0.104131	0.0	0.0207	non-prenylated
CEAG	0.0	0.275925	0.0	2.4e-05	non-prenylated
CEAH	1.0	0.696443	0.0	8.6e-05	shunted
CEAI	0.0	0.188869	0.0	0.000743	non-prenylated
CEAK	0.0	0.002731	0.0	7.9e-05	non-prenylated
CEAL	0.0	0.029858	0.0	0.000336	non-prenylated
CEAM	0.0	0.156241	0.0	0.062123	non-prenylated
CEAN	0.0	0.152063	0.0	4.4e-05	non-prenylated
CEAP	0.0	0.006396	0.0	0.000114	non-prenylated
CEAQ	1.0	0.628401	0.0	0.003116	shunted
CEAR	0.0	0.015239	0.0	1e-06	non-prenylated
CEAS	0.0	0.174339	0.0	0.00019	non-prenylated
CEAT	0.0	0.089937	0.0	9.9e-05	non-prenylated
CEAV	0.0	0.216923	0.0	0.0005	non-prenylated
CEAW	0.0	0.132949	0.0	0.00115	non-prenylated
CEAY	0.0	0.195101	0.0	0.000829	non-prenylated
CECA	0.0	0.156271	0.0	0.20044	non-prenylated
CECC	0.0	0.25533	1.0	0.892116	non-prenylated
CECD	0.0	0.024836	0.0	0.005337	non-prenylated
CECE	0.0	0.045683	0.0	0.008321	non-prenylated
CECF	0.0	0.408476	1.0	0.862838	non-prenylated
CECG	0.0	0.246605	0.0	0.017986	non-prenylated
CECH	1.0	0.789055	0.0	0.045097	shunted
CECI	0.0	0.418378	0.0	0.283619	non-prenylated
CECK	0.0	0.011765	0.0	0.048703	non-prenylated
CECL	0.0	0.234606	0.0	0.176562	non-prenylated
CECM	1.0	0.647067	1.0	0.962933	cleaved
CECN	0.0	0.192129	0.0	0.037633	non-prenylated
CECP	0.0	0.014205	0.0	0.074058	non-prenylated
CECQ	1.0	0.815192	1.0	0.545695	cleaved
CECR	0.0	0.036325	0.0	0.000444	non-prenylated
CECS	0.0	0.351712	0.0	0.179234	non-prenylated
CECT	0.0	0.258379	0.0	0.111042	non-prenylated
CECV	0.0	0.353419	0.0	0.267576	non-prenylated
CECW	0.0	0.308005	0.0	0.177822	non-prenylated
CECY	0.0	0.224319	0.0	0.111978	non-prenylated
CEDA	0.0	0.017963	0.0	6.8e-05	non-prenylated
CEDC	0.0	0.018706	0.0	0.004834	non-prenylated
CEDD	0.0	0.002887	0.0	2e-06	non-prenylated
CEDE	0.0	0.002601	0.0	1e-06	non-prenylated
CEDF	0.0	0.021811	0.0	0.001585	non-prenylated
CEDG	0.0	0.053909	0.0	6e-06	non-prenylated
CEDH	0.0	0.249377	0.0	1.3e-05	non-prenylated
CEDI	0.0	0.027925	0.0	0.000142	non-prenylated
CEDK	0.0	0.000482	0.0	1.3e-05	non-prenylated
CEDL	0.0	0.009196	0.0	6e-05	non-prenylated
CEDM	0.0	0.015858	0.0	0.005384	non-prenylated
CEDN	0.0	0.017004	0.0	1.3e-05	non-prenylated
CEDP	0.0	0.00103	0.0	3.8e-05	non-prenylated
CEDQ	0.0	0.148279	0.0	0.000216	non-prenylated
CEDR	0.0	0.00249	0.0	0.0	non-prenylated
CEDS	0.0	0.02839	0.0	8.3e-05	non-prenylated
CEDT	0.0	0.022408	0.0	4.2e-05	non-prenylated
CEDV	0.0	0.037107	0.0	8.7e-05	non-prenylated
CEDW	0.0	0.023723	0.0	0.00023	non-prenylated
CEDY	0.0	0.015949	0.0	0.000109	non-prenylated
CEEA	0.0	0.014253	0.0	7.2e-05	non-prenylated
CEEC	0.0	0.020297	0.0	0.005899	non-prenylated
CEED	0.0	0.002213	0.0	3e-06	non-prenylated
CEEE	0.0	0.002621	0.0	2e-06	non-prenylated
CEEF	0.0	0.020261	0.0	0.001845	non-prenylated
CEEG	0.0	0.05002	0.0	6e-06	non-prenylated
CEEH	0.0	0.164651	0.0	1.7e-05	non-prenylated
CEEI	0.0	0.022574	0.0	0.00013	non-prenylated
CEEK	0.0	0.00066	0.0	2e-05	non-prenylated
CEEL	0.0	0.005737	0.0	6.3e-05	non-prenylated
CEEM	0.0	0.012224	0.0	0.00584	non-prenylated
CEEN	0.0	0.015557	0.0	1.4e-05	non-prenylated
CEEP	0.0	0.000905	0.0	4e-05	non-prenylated
CEEQ	0.0	0.210377	0.0	0.000271	non-prenylated
CEER	0.0	0.003384	0.0	0.0	non-prenylated
CEES	0.0	0.046018	0.0	5.1e-05	non-prenylated
CEET	0.0	0.026206	0.0	3.6e-05	non-prenylated
CEEV	0.0	0.019971	0.0	6.9e-05	non-prenylated
CEEW	0.0	0.03188	0.0	0.000256	non-prenylated
CEEY	0.0	0.01418	0.0	0.000106	non-prenylated
CEFA	0.0	0.268387	0.0	0.037569	non-prenylated
CEFC	0.0	0.414949	1.0	0.635965	non-prenylated
CEFD	0.0	0.059389	0.0	0.00028	non-prenylated
CEFE	0.0	0.058008	0.0	0.000174	non-prenylated
CEFF	0.0	0.423191	1.0	0.424636	non-prenylated
CEFG	0.0	0.43955	0.0	0.001505	non-prenylated
CEFH	1.0	0.793385	0.0	0.00443	shunted
CEFI	0.0	0.463518	0.0	0.048061	non-prenylated
CEFK	0.0	0.017294	0.0	0.003771	non-prenylated
CEFL	0.0	0.242602	0.0	0.031745	non-prenylated
CEFM	1.0	0.709234	1.0	0.852461	cleaved
CEFN	0.0	0.462807	0.0	0.004457	non-prenylated
CEFP	0.0	0.013956	0.0	0.012926	non-prenylated
CEFQ	1.0	0.773877	0.0	0.083829	shunted
CEFR	0.0	0.03723	0.0	3.8e-05	non-prenylated
CEFS	0.0	0.354112	0.0	0.032205	non-prenylated
CEFT	0.0	0.173965	0.0	0.021895	non-prenylated
CEFV	0.0	0.315016	0.0	0.048505	non-prenylated
CEFW	0.0	0.391802	0.0	0.04112	non-prenylated
CEFY	0.0	0.467693	0.0	0.021127	non-prenylated
CEGA	0.0	0.196205	0.0	2.7e-05	non-prenylated
CEGC	0.0	0.156216	0.0	0.001542	non-prenylated
CEGD	0.0	0.025801	0.0	1e-06	non-prenylated
CEGE	0.0	0.034833	0.0	0.0	non-prenylated
CEGF	0.0	0.252705	0.0	0.000376	non-prenylated
CEGG	0.0	0.354609	0.0	3e-06	non-prenylated
CEGH	1.0	0.53958	0.0	5e-06	shunted
CEGI	0.0	0.170937	0.0	3.8e-05	non-prenylated
CEGK	0.0	0.003144	0.0	3e-06	non-prenylated
CEGL	0.0	0.120119	0.0	1.8e-05	non-prenylated
CEGM	0.0	0.119095	0.0	0.00227	non-prenylated
CEGN	0.0	0.095857	0.0	3e-06	non-prenylated
CEGP	0.0	0.007852	0.0	1.4e-05	non-prenylated
CEGQ	0.0	0.5	0.0	9.2e-05	non-prenylated
CEGR	0.0	0.020427	0.0	0.0	non-prenylated
CEGS	0.0	0.24394	0.0	1.6e-05	non-prenylated
CEGT	0.0	0.202597	0.0	1.4e-05	non-prenylated
CEGV	0.0	0.352299	0.0	2.9e-05	non-prenylated
CEGW	0.0	0.450433	0.0	5e-05	non-prenylated
CEGY	0.0	0.151252	0.0	2.3e-05	non-prenylated
CEHA	1.0	0.742776	0.0	0.001226	shunted
CEHC	1.0	0.515725	0.0	0.064854	shunted
CEHD	0.0	0.081203	0.0	2.4e-05	non-prenylated
CEHE	0.0	0.085379	0.0	2.4e-05	non-prenylated
CEHF	0.0	0.303798	0.0	0.031675	non-prenylated
CEHG	0.0	0.413105	0.0	7e-05	non-prenylated
CEHH	1.0	0.866264	0.0	0.000151	shunted
CEHI	1.0	0.574267	0.0	0.001464	shunted
CEHK	0.0	0.021987	0.0	0.000265	non-prenylated
CEHL	0.0	0.469929	0.0	0.000566	non-prenylated
CEHM	1.0	0.701328	0.0	0.128662	shunted
CEHN	0.0	0.345191	0.0	0.000162	non-prenylated
CEHP	0.0	0.044099	0.0	0.000399	non-prenylated
CEHQ	1.0	0.895854	0.0	0.002193	shunted
CEHR	0.0	0.083884	0.0	2e-06	non-prenylated
CEHS	0.0	0.441767	0.0	0.000999	non-prenylated
CEHT	0.0	0.296271	0.0	0.000469	non-prenylated
CEHV	1.0	0.641088	0.0	0.001812	shunted
CEHW	0.0	0.300596	0.0	0.001845	non-prenylated
CEHY	0.0	0.35058	0.0	0.000907	non-prenylated
CEIA	1.0	0.912077	1.0	0.968422	cleaved
CEIC	1.0	0.958769	1.0	0.999998	cleaved
CEID	1.0	0.5703	0.0	0.06412	shunted
CEIE	0.0	0.430133	0.0	0.029084	non-prenylated
CEIF	1.0	0.929563	1.0	0.999993	cleaved
CEIG	1.0	0.900732	0.0	0.334382	shunted
CEIH	1.0	0.990001	1.0	0.755555	cleaved
CEII	1.0	0.929689	1.0	0.980646	cleaved
CEIK	0.0	0.148235	1.0	0.624012	non-prenylated
CEIL	1.0	0.888937	1.0	0.955374	cleaved
CEIM	1.0	0.970691	1.0	1.0	cleaved
CEIN	1.0	0.915365	1.0	0.828461	cleaved
CEIP	0.0	0.126037	1.0	0.853244	non-prenylated
CEIQ	1.0	0.989006	1.0	0.980265	cleaved
CEIR	0.0	0.414601	0.0	0.010231	non-prenylated
CEIS	1.0	0.945776	1.0	0.979606	cleaved
CEIT	1.0	0.878119	1.0	0.968331	cleaved
CEIV	1.0	0.930797	1.0	0.975677	cleaved
CEIW	1.0	0.915001	1.0	0.940871	cleaved
CEIY	1.0	0.940451	1.0	0.934581	cleaved
CEKA	0.0	0.025631	0.0	0.00041	non-prenylated
CEKC	0.0	0.037184	0.0	0.04061	non-prenylated
CEKD	0.0	0.003323	0.0	6e-06	non-prenylated
CEKE	0.0	0.00382	0.0	3e-06	non-prenylated
CEKF	0.0	0.036622	0.0	0.014619	non-prenylated
CEKG	0.0	0.035825	0.0	3.2e-05	non-prenylated
CEKH	0.0	0.18357	0.0	0.000109	non-prenylated
CEKI	0.0	0.045269	0.0	0.000693	non-prenylated
CEKK	0.0	0.001539	0.0	9.4e-05	non-prenylated
CEKL	0.0	0.010257	0.0	0.000537	non-prenylated
CEKM	0.0	0.040506	0.0	0.040658	non-prenylated
CEKN	0.0	0.024827	0.0	6.6e-05	non-prenylated
CEKP	0.0	0.000962	0.0	0.000159	non-prenylated
CEKQ	0.0	0.234311	0.0	0.001923	non-prenylated
CEKR	0.0	0.003066	0.0	2e-06	non-prenylated
CEKS	0.0	0.039735	0.0	0.000255	non-prenylated
CEKT	0.0	0.02618	0.0	0.00016	non-prenylated
CEKV	0.0	0.036182	0.0	0.000557	non-prenylated
CEKW	0.0	0.034642	0.0	0.001035	non-prenylated
CEKY	0.0	0.026668	0.0	0.000493	non-prenylated
CELA	1.0	0.679822	0.0	0.191979	shunted
CELC	1.0	0.873854	1.0	0.909562	cleaved
CELD	0.0	0.136183	0.0	0.001203	non-prenylated
CELE	0.0	0.127533	0.0	0.000856	non-prenylated
CELF	1.0	0.711046	1.0	0.857076	cleaved
CELG	1.0	0.753468	0.0	0.008786	shunted
CELH	1.0	0.945439	0.0	0.030581	shunted
CELI	1.0	0.744837	0.0	0.284695	shunted
CELK	0.0	0.027696	0.0	0.043437	non-prenylated
CELL	1.0	0.522515	0.0	0.129563	shunted
CELM	1.0	0.896964	1.0	0.986971	cleaved
CELN	1.0	0.61048	0.0	0.033505	shunted
CELP	0.0	0.045518	0.0	0.0534	non-prenylated
CELQ	1.0	0.943421	1.0	0.513863	cleaved
CELR	0.0	0.140153	0.0	0.000249	non-prenylated
CELS	1.0	0.776925	0.0	0.150434	shunted
CELT	0.0	0.479788	0.0	0.095884	non-prenylated
CELV	1.0	0.661753	0.0	0.199221	shunted
CELW	1.0	0.698505	0.0	0.221081	shunted
CELY	1.0	0.756332	0.0	0.172753	shunted
CEMA	0.0	0.5	0.0	0.054901	non-prenylated
CEMC	1.0	0.694272	1.0	0.823923	cleaved
CEMD	0.0	0.071531	0.0	0.000511	non-prenylated
CEME	0.0	0.061761	0.0	0.000376	non-prenylated
CEMF	1.0	0.527714	1.0	0.628715	cleaved
CEMG	0.0	0.373809	0.0	0.003082	non-prenylated
CEMH	1.0	0.888177	0.0	0.017802	shunted
CEMI	1.0	0.525494	0.0	0.102564	shunted
CEMK	0.0	0.012481	0.0	0.011031	non-prenylated
CEML	0.0	0.20038	0.0	0.052416	non-prenylated
CEMM	1.0	0.703691	1.0	0.900662	cleaved
CEMN	0.0	0.373446	0.0	0.011483	non-prenylated
CEMP	0.0	0.019465	0.0	0.015033	non-prenylated
CEMQ	1.0	0.857487	0.0	0.289769	shunted
CEMR	0.0	0.063527	0.0	0.000111	non-prenylated
CEMS	1.0	0.595033	0.0	0.048693	shunted
CEMT	0.0	0.333147	0.0	0.033375	non-prenylated
CEMV	1.0	0.52308	0.0	0.059391	shunted
CEMW	1.0	0.513	0.0	0.093053	shunted
CEMY	1.0	0.506778	0.0	0.064677	shunted
CENA	0.0	0.064945	0.0	5.8e-05	non-prenylated
CENC	0.0	0.097482	0.0	0.007296	non-prenylated
CEND	0.0	0.00974	0.0	1e-06	non-prenylated
CENE	0.0	0.01064	0.0	1e-06	non-prenylated
CENF	0.0	0.095903	0.0	0.002966	non-prenylated
CENG	0.0	0.14435	0.0	4e-06	non-prenylated
CENH	1.0	0.5	0.0	1.6e-05	shunted
CENI	0.0	0.120259	0.0	0.000116	non-prenylated
CENK	0.0	0.003194	0.0	1.4e-05	non-prenylated
CENL	0.0	0.041944	0.0	7.5e-05	non-prenylated
CENM	0.0	0.092325	0.0	0.00551	non-prenylated
CENN	0.0	0.068845	0.0	1.5e-05	non-prenylated
CENP	0.0	0.004289	0.0	3.1e-05	non-prenylated
CENQ	1.0	0.517173	0.0	0.000235	shunted
CENR	0.0	0.0079	0.0	0.0	non-prenylated
CENS	0.0	0.098225	0.0	5.7e-05	non-prenylated
CENT	0.0	0.079857	0.0	2.8e-05	non-prenylated
CENV	0.0	0.164739	0.0	8.9e-05	non-prenylated
CENW	0.0	0.088339	0.0	0.000162	non-prenylated
CENY	0.0	0.098889	0.0	0.000129	non-prenylated
CEPA	0.0	0.265959	0.0	0.000398	non-prenylated
CEPC	0.0	0.14988	0.0	0.021995	non-prenylated
CEPD	0.0	0.017273	0.0	1.1e-05	non-prenylated
CEPE	0.0	0.016803	0.0	7e-06	non-prenylated
CEPF	0.0	0.150329	0.0	0.021403	non-prenylated
CEPG	0.0	0.14682	0.0	2.4e-05	non-prenylated
CEPH	1.0	0.601143	0.0	7.3e-05	shunted
CEPI	0.0	0.35334	0.0	0.000731	non-prenylated
CEPK	0.0	0.00335	0.0	0.00011	non-prenylated
CEPL	0.0	0.122963	0.0	0.000318	non-prenylated
CEPM	0.0	0.379708	0.0	0.045213	non-prenylated
CEPN	0.0	0.069718	0.0	8.3e-05	non-prenylated
CEPP	0.0	0.015125	0.0	0.000211	non-prenylated
CEPQ	1.0	0.651748	0.0	0.001504	shunted
CEPR	0.0	0.020635	0.0	1e-06	non-prenylated
CEPS	0.0	0.220622	0.0	0.000203	non-prenylated
CEPT	0.0	0.071012	0.0	0.000124	non-prenylated
CEPV	0.0	0.290581	0.0	0.000491	non-prenylated
CEPW	0.0	0.16201	0.0	0.001062	non-prenylated
CEPY	0.0	0.15633	0.0	0.000831	non-prenylated
CEQA	1.0	0.746288	0.0	0.000334	shunted
CEQC	1.0	0.571055	0.0	0.034859	shunted
CEQD	0.0	0.152845	0.0	7e-06	non-prenylated
CEQE	0.0	0.124678	0.0	6e-06	non-prenylated
CEQF	0.0	0.489305	0.0	0.015263	non-prenylated
CEQG	0.0	0.421892	0.0	2.3e-05	non-prenylated
CEQH	1.0	0.923065	0.0	6e-05	shunted
CEQI	1.0	0.763129	0.0	0.000627	shunted
CEQK	0.0	0.035616	0.0	0.000161	non-prenylated
CEQL	0.0	0.400256	0.0	0.000306	non-prenylated
CEQM	1.0	0.763214	0.0	0.063355	shunted
CEQN	0.0	0.487208	0.0	7.8e-05	non-prenylated
CEQP	0.0	0.082354	0.0	0.000161	non-prenylated
CEQQ	1.0	0.909272	0.0	0.001094	shunted
CEQR	0.0	0.130774	0.0	1e-06	non-prenylated
CEQS	1.0	0.592447	0.0	0.000279	shunted
CEQT	1.0	0.643467	0.0	0.00011	shunted
CEQV	1.0	0.780648	0.0	0.000304	shunted
CEQW	0.0	0.463	0.0	0.001262	non-prenylated
CEQY	1.0	0.522125	0.0	0.00055	shunted
CERA	0.0	0.039205	0.0	0.000281	non-prenylated
CERC	0.0	0.025973	0.0	0.021857	non-prenylated
CERD	0.0	0.003761	0.0	7e-06	non-prenylated
CERE	0.0	0.009687	0.0	1.3e-05	non-prenylated
CERF	0.0	0.018636	0.0	0.01032	non-prenylated
CERG	0.0	0.027179	0.0	1.9e-05	non-prenylated
CERH	0.0	0.108875	0.0	6.4e-05	non-prenylated
CERI	0.0	0.030706	0.0	0.000406	non-prenylated
CERK	0.0	0.000638	0.0	7.9e-05	non-prenylated
CERL	0.0	0.009844	0.0	0.00031	non-prenylated
CERM	0.0	0.041339	0.0	0.046667	non-prenylated
CERN	0.0	0.011926	0.0	5.7e-05	non-prenylated
CERP	0.0	0.001123	0.0	0.000178	non-prenylated
CERQ	0.0	0.18706	0.0	0.001114	non-prenylated
CERR	0.0	0.002436	0.0	1e-06	non-prenylated
CERS	0.0	0.02591	0.0	0.000204	non-prenylated
CERT	0.0	0.026263	0.0	0.000129	non-prenylated
CERV	0.0	0.044379	0.0	0.000618	non-prenylated
CERW	0.0	0.025166	0.0	0.00059	non-prenylated
CERY	0.0	0.012327	0.0	0.000427	non-prenylated
CESA	0.0	0.163352	0.0	7.6e-05	non-prenylated
CESC	0.0	0.042974	0.0	0.005764	non-prenylated
CESD	0.0	0.008591	0.0	2e-06	non-prenylated
CESE	0.0	0.014926	0.0	1e-06	non-prenylated
CESF	0.0	0.071385	0.0	0.002864	non-prenylated
CESG	0.0	0.083406	0.0	5e-06	non-prenylated
CESH	1.0	0.70883	0.0	1.6e-05	shunted
CESI	0.0	0.256199	0.0	0.000114	non-prenylated
CESK	0.0	0.003831	0.0	1.8e-05	non-prenylated
CESL	0.0	0.059634	0.0	6e-05	non-prenylated
CESM	0.0	0.156334	0.0	0.008255	non-prenylated
CESN	0.0	0.107292	0.0	1.3e-05	non-prenylated
CESP	0.0	0.01166	0.0	3.4e-05	non-prenylated
CESQ	1.0	0.702615	0.0	0.000437	shunted
CESR	0.0	0.012466	0.0	0.0	non-prenylated
CESS	0.0	0.266537	0.0	6.1e-05	non-prenylated
CEST	0.0	0.204343	0.0	3e-05	non-prenylated
CESV	0.0	0.268064	0.0	0.000105	non-prenylated
CESW	0.0	0.065055	0.0	0.000257	non-prenylated
CESY	0.0	0.098981	0.0	0.00014	non-prenylated
CETA	0.0	0.121494	0.0	0.000747	non-prenylated
CETC	0.0	0.156275	0.0	0.072391	non-prenylated
CETD	0.0	0.012595	0.0	1.2e-05	non-prenylated
CETE	0.0	0.014671	0.0	7e-06	non-prenylated
CETF	0.0	0.099481	0.0	0.052075	non-prenylated
CETG	0.0	0.139699	0.0	4.4e-05	non-prenylated
CETH	1.0	0.626371	0.0	0.000133	shunted
CETI	0.0	0.155206	0.0	0.001307	non-prenylated
CETK	0.0	0.002769	0.0	0.000202	non-prenylated
CETL	0.0	0.034012	0.0	0.000624	non-prenylated
CETM	0.0	0.262613	0.0	0.094574	non-prenylated
CETN	0.0	0.044351	0.0	0.000107	non-prenylated
CETP	0.0	0.004829	0.0	0.000276	non-prenylated
CETQ	1.0	0.564177	0.0	0.002952	shunted
CETR	0.0	0.013228	0.0	1e-06	non-prenylated
CETS	0.0	0.156211	0.0	0.000264	non-prenylated
CETT	0.0	0.072362	0.0	0.00028	non-prenylated
CETV	0.0	0.107697	0.0	0.000739	non-prenylated
CETW	0.0	0.099313	0.0	0.002772	non-prenylated
CETY	0.0	0.09641	0.0	0.001897	non-prenylated
CEVA	1.0	0.796824	0.0	0.01433	shunted
CEVC	1.0	0.846628	1.0	0.56435	cleaved
CEVD	0.0	0.168027	0.0	7.9e-05	non-prenylated
CEVE	0.0	0.209624	0.0	4.4e-05	non-prenylated
CEVF	1.0	0.694431	0.0	0.367551	shunted
CEVG	1.0	0.840035	0.0	0.000579	shunted
CEVH	1.0	0.957028	0.0	0.001	shunted
CEVI	1.0	0.713916	0.0	0.023541	shunted
CEVK	0.0	0.019737	0.0	0.00158	non-prenylated
CEVL	0.0	0.37586	0.0	0.008041	non-prenylated
CEVM	1.0	0.826991	1.0	0.768351	cleaved
CEVN	1.0	0.663609	0.0	0.001466	shunted
CEVP	0.0	0.053224	0.0	0.003132	non-prenylated
CEVQ	1.0	0.938951	0.0	0.015175	shunted
CEVR	0.0	0.156293	0.0	9e-06	non-prenylated
CEVS	1.0	0.839924	0.0	0.011789	shunted
CEVT	1.0	0.634039	0.0	0.017772	shunted
CEVV	1.0	0.739266	0.0	0.013604	shunted
CEVW	1.0	0.734681	0.0	0.03189	shunted
CEVY	1.0	0.644863	0.0	0.014676	shunted
CEWA	0.0	0.087584	0.0	0.004417	non-prenylated
CEWC	0.0	0.15815	0.0	0.230172	non-prenylated
CEWD	0.0	0.015073	0.0	0.000113	non-prenylated
CEWE	0.0	0.016797	0.0	5.7e-05	non-prenylated
CEWF	0.0	0.097513	0.0	0.072567	non-prenylated
CEWG	0.0	0.114141	0.0	0.000323	non-prenylated
CEWH	0.0	0.40767	0.0	0.001179	non-prenylated
CEWI	0.0	0.110073	0.0	0.004502	non-prenylated
CEWK	0.0	0.002098	0.0	0.000742	non-prenylated
CEWL	0.0	0.050707	0.0	0.003446	non-prenylated
CEWM	0.0	0.16965	0.0	0.271955	non-prenylated
CEWN	0.0	0.06155	0.0	0.000625	non-prenylated
CEWP	0.0	0.002576	0.0	0.00122	non-prenylated
CEWQ	0.0	0.422194	0.0	0.025649	non-prenylated
CEWR	0.0	0.008323	0.0	1e-05	non-prenylated
CEWS	0.0	0.113203	0.0	0.003171	non-prenylated
CEWT	0.0	0.052107	0.0	0.001353	non-prenylated
CEWV	0.0	0.106038	0.0	0.00437	non-prenylated
CEWW	0.0	0.156092	0.0	0.004369	non-prenylated
CEWY	0.0	0.118464	0.0	0.003993	non-prenylated
CEYA	1.0	0.509052	0.0	0.001144	shunted
CEYC	1.0	0.508737	0.0	0.089266	shunted
CEYD	0.0	0.088307	0.0	2.4e-05	non-prenylated
CEYE	0.0	0.048355	0.0	1.9e-05	non-prenylated
CEYF	1.0	0.5	0.0	0.020865	shunted
CEYG	1.0	0.659833	0.0	6.5e-05	shunted
CEYH	1.0	0.902857	0.0	0.000189	shunted
CEYI	0.0	0.447033	0.0	0.001495	non-prenylated
CEYK	0.0	0.029591	0.0	0.000192	non-prenylated
CEYL	0.0	0.257929	0.0	0.001188	non-prenylated
CEYM	1.0	0.582133	0.0	0.148095	shunted
CEYN	1.0	0.564263	0.0	0.000193	shunted
CEYP	0.0	0.044203	0.0	0.000502	non-prenylated
CEYQ	1.0	0.880794	0.0	0.003453	shunted
CEYR	0.0	0.066669	0.0	2e-06	non-prenylated
CEYS	1.0	0.639352	0.0	0.001082	shunted
CEYT	0.0	0.440152	0.0	0.000626	non-prenylated
CEYV	0.0	0.156208	0.0	0.002845	non-prenylated
CEYW	0.0	0.402768	0.0	0.001823	non-prenylated
CEYY	0.0	0.474573	0.0	0.000904	non-prenylated
CFAA	0.0	0.484516	0.0	0.015275	non-prenylated
CFAC	1.0	0.75814	1.0	0.556866	cleaved
CFAD	0.0	0.226626	0.0	0.000439	non-prenylated
CFAE	0.0	0.154816	0.0	0.000535	non-prenylated
CFAF	1.0	0.591078	0.0	0.352115	shunted
CFAG	1.0	0.5	0.0	0.001236	shunted
CFAH	1.0	0.914017	0.0	0.003547	shunted
CFAI	1.0	0.5	0.0	0.034474	shunted
CFAK	0.0	0.015778	0.0	0.002649	non-prenylated
CFAL	0.0	0.348006	0.0	0.015171	non-prenylated
CFAM	1.0	0.755107	1.0	0.721155	cleaved
CFAN	1.0	0.588717	0.0	0.001577	shunted
CFAP	0.0	0.048621	0.0	0.003472	non-prenylated
CFAQ	1.0	0.924822	0.0	0.295029	shunted
CFAR	0.0	0.114797	0.0	2.3e-05	non-prenylated
CFAS	1.0	0.666207	0.0	0.006687	shunted
CFAT	0.0	0.258428	0.0	0.002887	non-prenylated
CFAV	0.0	0.450065	0.0	0.040618	non-prenylated
CFAW	1.0	0.53367	0.0	0.02048	shunted
CFAY	1.0	0.704804	0.0	0.013144	shunted
CFCA	0.0	0.353615	1.0	0.649096	non-prenylated
CFCC	1.0	0.743201	1.0	0.980834	cleaved
CFCD	0.0	0.165877	0.0	0.040383	non-prenylated
CFCE	0.0	0.159978	0.0	0.052536	non-prenylated
CFCF	1.0	0.698548	1.0	0.961913	cleaved
CFCG	0.0	0.317777	0.0	0.118773	non-prenylated
CFCH	1.0	0.886349	0.0	0.300753	shunted
CFCI	1.0	0.512892	1.0	0.767683	cleaved
CFCK	0.0	0.028388	0.0	0.320108	non-prenylated
CFCL	0.0	0.456677	1.0	0.505945	non-prenylated
CFCM	1.0	0.869208	1.0	0.997013	cleaved
CFCN	1.0	0.5	0.0	0.209876	shunted
CFCP	0.0	0.049262	0.0	0.354651	non-prenylated
CFCQ	1.0	0.948388	1.0	0.965159	cleaved
CFCR	0.0	0.124544	0.0	0.002608	non-prenylated
CFCS	1.0	0.707926	1.0	0.58885	cleaved
CFCT	0.0	0.383615	1.0	0.431809	non-prenylated
CFCV	0.0	0.396212	1.0	0.796464	non-prenylated
CFCW	1.0	0.538657	1.0	0.590217	cleaved
CFCY	0.0	0.443756	1.0	0.5	non-prenylated
CFDA	0.0	0.048336	0.0	0.001712	non-prenylated
CFDC	0.0	0.123068	0.0	0.092767	non-prenylated
CFDD	0.0	0.023605	0.0	4e-05	non-prenylated
CFDE	0.0	0.017198	0.0	5.3e-05	non-prenylated
CFDF	0.0	0.083527	0.0	0.024201	non-prenylated
CFDG	0.0	0.08071	0.0	0.000121	non-prenylated
CFDH	1.0	0.522315	0.0	0.000347	shunted
CFDI	0.0	0.062692	0.0	0.004119	non-prenylated
CFDK	0.0	0.00193	0.0	0.000443	non-prenylated
CFDL	0.0	0.049535	0.0	0.001767	non-prenylated
CFDM	0.0	0.121396	0.0	0.144083	non-prenylated
CFDN	0.0	0.079048	0.0	0.000379	non-prenylated
CFDP	0.0	0.004635	0.0	0.001134	non-prenylated
CFDQ	0.0	0.392194	0.0	0.014933	non-prenylated
CFDR	0.0	0.013269	0.0	4e-06	non-prenylated
CFDS	0.0	0.119007	0.0	0.001642	non-prenylated
CFDT	0.0	0.040858	0.0	0.001019	non-prenylated
CFDV	0.0	0.06328	0.0	0.003624	non-prenylated
CFDW	0.0	0.066458	0.0	0.001881	non-prenylated
CFDY	0.0	0.106131	0.0	0.001018	non-prenylated
CFEA	0.0	0.055202	0.0	0.002959	non-prenylated
CFEC	0.0	0.173544	0.0	0.172284	non-prenylated
CFED	0.0	0.017926	0.0	7.7e-05	non-prenylated
CFEE	0.0	0.012881	0.0	6.3e-05	non-prenylated
CFEF	0.0	0.101718	0.0	0.043091	non-prenylated
CFEG	0.0	0.058518	0.0	0.000201	non-prenylated
CFEH	0.0	0.412344	0.0	0.000744	non-prenylated
CFEI	0.0	0.080176	0.0	0.006956	non-prenylated
CFEK	0.0	0.002137	0.0	0.000577	non-prenylated
CFEL	0.0	0.04545	0.0	0.003295	non-prenylated
CFEM	0.0	0.107402	0.0	0.234645	non-prenylated
CFEN	0.0	0.071322	0.0	0.000455	non-prenylated
CFEP	0.0	0.004114	0.0	0.001355	non-prenylated
CFEQ	1.0	0.532438	0.0	0.029572	shunted
CFER	0.0	0.0143	0.0	6e-06	non-prenylated
CFES	0.0	0.218727	0.0	0.001846	non-prenylated
CFET	0.0	0.054011	0.0	0.001098	non-prenylated
CFEV	0.0	0.053956	0.0	0.004178	non-prenylated
CFEW	0.0	0.085337	0.0	0.004052	non-prenylated
CFEY	0.0	0.115287	0.0	0.001719	non-prenylated
CFFA	0.0	0.264208	0.0	0.207616	non-prenylated
CFFC	1.0	0.672567	1.0	0.913273	cleaved
CFFD	0.0	0.254789	0.0	0.008476	non-prenylated
CFFE	0.0	0.205403	0.0	0.008346	non-prenylated
CFFF	1.0	0.552011	1.0	0.764242	cleaved
CFFG	0.0	0.347524	0.0	0.027142	non-prenylated
CFFH	1.0	0.830897	0.0	0.038733	shunted
CFFI	0.0	0.35196	0.0	0.254298	non-prenylated
CFFK	0.0	0.035655	0.0	0.062705	non-prenylated
CFFL	0.0	0.345259	0.0	0.201404	non-prenylated
CFFM	1.0	0.843686	1.0	0.972026	cleaved
CFFN	1.0	0.557063	0.0	0.046505	shunted
CFFP	0.0	0.031443	0.0	0.130465	non-prenylated
CFFQ	1.0	0.889586	1.0	0.736255	cleaved
CFFR	0.0	0.10124	0.0	0.000434	non-prenylated
CFFS	0.0	0.444973	0.0	0.179852	non-prenylated
CFFT	0.0	0.164583	0.0	0.131856	non-prenylated
CFFV	0.0	0.27608	0.0	0.404346	non-prenylated
CFFW	0.0	0.425528	0.0	0.210986	non-prenylated
CFFY	0.0	0.482201	0.0	0.097996	non-prenylated
CFGA	0.0	0.133034	0.0	0.000606	non-prenylated
CFGC	1.0	0.519927	0.0	0.021298	shunted
CFGD	0.0	0.05047	0.0	2.1e-05	non-prenylated
CFGE	0.0	0.045193	0.0	2.3e-05	non-prenylated
CFGF	0.0	0.428126	0.0	0.004423	non-prenylated
CFGG	0.0	0.218789	0.0	5.5e-05	non-prenylated
CFGH	1.0	0.629116	0.0	9.6e-05	shunted
CFGI	0.0	0.100354	0.0	0.000871	non-prenylated
CFGK	0.0	0.003827	0.0	0.000121	non-prenylated
CFGL	0.0	0.218898	0.0	0.000388	non-prenylated
CFGM	0.0	0.242973	0.0	0.059809	non-prenylated
CFGN	0.0	0.151946	0.0	9.5e-05	non-prenylated
CFGP	0.0	0.014891	0.0	0.000256	non-prenylated
CFGQ	1.0	0.600281	0.0	0.007353	shunted
CFGR	0.0	0.044089	0.0	1e-06	non-prenylated
CFGS	0.0	0.319222	0.0	0.000335	non-prenylated
CFGT	0.0	0.118162	0.0	0.00026	non-prenylated
CFGV	0.0	0.156212	0.0	0.000846	non-prenylated
CFGW	0.0	0.478975	0.0	0.000377	non-prenylated
CFGY	0.0	0.294933	0.0	0.000199	non-prenylated
CFHA	1.0	0.526604	0.0	0.015585	shunted
CFHC	1.0	0.659734	1.0	0.474954	cleaved
CFHD	0.0	0.163172	0.0	0.000451	non-prenylated
CFHE	0.0	0.183496	0.0	0.000381	non-prenylated
CFHF	0.0	0.42548	0.0	0.213129	non-prenylated
CFHG	0.0	0.23618	0.0	0.000896	non-prenylated
CFHH	1.0	0.823362	0.0	0.00213	shunted
CFHI	0.0	0.400546	0.0	0.02584	non-prenylated
CFHK	0.0	0.014533	0.0	0.003963	non-prenylated
CFHL	0.0	0.449974	0.0	0.011095	non-prenylated
CFHM	1.0	0.780721	1.0	0.69108	cleaved
CFHN	0.0	0.338337	0.0	0.003006	non-prenylated
CFHP	0.0	0.033751	0.0	0.005049	non-prenylated
CFHQ	1.0	0.888799	0.0	0.078995	shunted
CFHR	0.0	0.086078	0.0	2.5e-05	non-prenylated
CFHS	0.0	0.430726	0.0	0.013574	non-prenylated
CFHT	0.0	0.154958	0.0	0.004534	non-prenylated
CFHV	0.0	0.489452	0.0	0.033373	non-prenylated
CFHW	0.0	0.377634	0.0	0.011694	non-prenylated
CFHY	0.0	0.482567	0.0	0.007688	non-prenylated
CFIA	1.0	0.951055	1.0	0.996359	cleaved
CFIC	1.0	0.993915	1.0	1.0	cleaved
CFID	1.0	0.904019	1.0	0.759852	cleaved
CFIE	1.0	0.767539	1.0	0.767126	cleaved
CFIF	1.0	0.979954	1.0	1.0	cleaved
CFIG	1.0	0.929025	1.0	0.918457	cleaved
CFIH	1.0	0.996197	1.0	0.96471	cleaved
CFII	1.0	0.944307	1.0	0.99676	cleaved
CFIK	0.0	0.347302	1.0	0.967595	non-prenylated
CFIL	1.0	0.973823	1.0	0.995944	cleaved
CFIM	1.0	0.99249	1.0	1.0	cleaved
CFIN	1.0	0.971439	1.0	0.975879	cleaved
CFIP	0.0	0.442005	1.0	0.982462	non-prenylated
CFIQ	1.0	0.996324	1.0	0.999999	cleaved
CFIR	1.0	0.794973	0.0	0.131151	shunted
CFIS	1.0	0.986992	1.0	0.997181	cleaved
CFIT	1.0	0.933482	1.0	0.993782	cleaved
CFIV	1.0	0.941699	1.0	0.99999	cleaved
CFIW	1.0	0.96969	1.0	0.993015	cleaved
CFIY	1.0	0.984141	1.0	0.987392	cleaved
CFKA	0.0	0.059677	0.0	0.008359	non-prenylated
CFKC	0.0	0.219823	1.0	0.512161	non-prenylated
CFKD	0.0	0.019135	0.0	0.000231	non-prenylated
CFKE	0.0	0.012717	0.0	0.00019	non-prenylated
CFKF	0.0	0.179017	0.0	0.175119	non-prenylated
CFKG	0.0	0.036126	0.0	0.000895	non-prenylated
CFKH	0.0	0.412475	0.0	0.003639	non-prenylated
CFKI	0.0	0.118616	0.0	0.019833	non-prenylated
CFKK	0.0	0.002652	0.0	0.001536	non-prenylated
CFKL	0.0	0.063453	0.0	0.014768	non-prenylated
CFKM	0.0	0.217871	1.0	0.48815	non-prenylated
CFKN	0.0	0.08006	0.0	0.001635	non-prenylated
CFKP	0.0	0.003627	0.0	0.002736	non-prenylated
CFKQ	1.0	0.516278	0.0	0.106643	shunted
CFKR	0.0	0.01084	0.0	2.6e-05	non-prenylated
CFKS	0.0	0.156263	0.0	0.005498	non-prenylated
CFKT	0.0	0.049141	0.0	0.002848	non-prenylated
CFKV	0.0	0.071	0.0	0.02234	non-prenylated
CFKW	0.0	0.082327	0.0	0.012591	non-prenylated
CFKY	0.0	0.147988	0.0	0.00631	non-prenylated
CFLA	1.0	0.708792	1.0	0.689893	cleaved
CFLC	1.0	0.95832	1.0	0.990256	cleaved
CFLD	0.0	0.480158	0.0	0.065354	non-prenylated
CFLE	0.0	0.372576	0.0	0.079847	non-prenylated
CFLF	1.0	0.852664	1.0	0.977648	cleaved
CFLG	1.0	0.70399	0.0	0.202901	shunted
CFLH	1.0	0.969867	0.0	0.363384	shunted
CFLI	1.0	0.747151	1.0	0.819627	cleaved
CFLK	0.0	0.064597	1.0	0.491938	non-prenylated
CFLL	1.0	0.722108	1.0	0.608168	cleaved
CFLM	1.0	0.959885	1.0	0.999994	cleaved
CFLN	1.0	0.76681	0.0	0.390753	shunted
CFLP	0.0	0.131263	1.0	0.492184	non-prenylated
CFLQ	1.0	0.980607	1.0	0.987137	cleaved
CFLR	0.0	0.35367	0.0	0.004713	non-prenylated
CFLS	1.0	0.900858	1.0	0.673871	cleaved
CFLT	1.0	0.523859	1.0	0.516541	cleaved
CFLV	1.0	0.636035	1.0	0.820806	cleaved
CFLW	1.0	0.819749	1.0	0.741473	cleaved
CFLY	1.0	0.883721	1.0	0.640928	cleaved
CFMA	1.0	0.691611	1.0	0.593589	cleaved
CFMC	1.0	0.958842	1.0	0.991285	cleaved
CFMD	0.0	0.41161	0.0	0.042843	non-prenylated
CFME	0.0	0.275371	0.0	0.055836	non-prenylated
CFMF	1.0	0.888096	1.0	0.965254	cleaved
CFMG	0.0	0.443452	0.0	0.141964	non-prenylated
CFMH	1.0	0.965535	0.0	0.340724	shunted
CFMI	1.0	0.745771	1.0	0.750877	cleaved
CFMK	0.0	0.056392	0.0	0.300656	non-prenylated
CFML	1.0	0.643904	1.0	0.595848	cleaved
CFMM	1.0	0.948716	1.0	0.996048	cleaved
CFMN	1.0	0.736102	0.0	0.27457	shunted
CFMP	0.0	0.101036	0.0	0.252118	non-prenylated
CFMQ	1.0	0.967702	1.0	0.975132	cleaved
CFMR	0.0	0.294486	0.0	0.002756	non-prenylated
CFMS	1.0	0.883032	1.0	0.5	cleaved
CFMT	1.0	0.565721	0.0	0.382139	shunted
CFMV	1.0	0.692759	1.0	0.720257	cleaved
CFMW	1.0	0.808801	1.0	0.651143	cleaved
CFMY	1.0	0.873396	1.0	0.584029	cleaved
CFNA	0.0	0.29062	0.0	0.001189	non-prenylated
CFNC	1.0	0.658439	0.0	0.098137	shunted
CFND	0.0	0.178616	0.0	3.8e-05	non-prenylated
CFNE	0.0	0.139609	0.0	3.8e-05	non-prenylated
CFNF	1.0	0.5	0.0	0.029176	shunted
CFNG	1.0	0.511409	0.0	0.000121	shunted
CFNH	1.0	0.859604	0.0	0.000287	shunted
CFNI	0.0	0.372736	0.0	0.003304	non-prenylated
CFNK	0.0	0.018071	0.0	0.000337	non-prenylated
CFNL	0.0	0.30025	0.0	0.001527	non-prenylated
CFNM	1.0	0.539913	0.0	0.132113	shunted
CFNN	0.0	0.397307	0.0	0.00026	non-prenylated
CFNP	0.0	0.043451	0.0	0.000441	non-prenylated
CFNQ	1.0	0.901043	0.0	0.012098	shunted
CFNR	0.0	0.086209	0.0	3e-06	non-prenylated
CFNS	1.0	0.577179	0.0	0.001099	shunted
CFNT	0.0	0.260092	0.0	0.000594	non-prenylated
CFNV	0.0	0.459788	0.0	0.00438	non-prenylated
CFNW	0.0	0.431938	0.0	0.001784	non-prenylated
CFNY	1.0	0.559383	0.0	0.001057	shunted
CFPA	0.0	0.161016	0.0	0.011526	non-prenylated
CFPC	0.0	0.354137	0.0	0.366253	non-prenylated
CFPD	0.0	0.034666	0.0	0.000583	non-prenylated
CFPE	0.0	0.026985	0.0	0.000465	non-prenylated
CFPF	0.0	0.171063	0.0	0.254818	non-prenylated
CFPG	0.0	0.075703	0.0	0.001115	non-prenylated
CFPH	1.0	0.58067	0.0	0.002473	shunted
CFPI	0.0	0.217062	0.0	0.022116	non-prenylated
CFPK	0.0	0.003342	0.0	0.004485	non-prenylated
CFPL	0.0	0.156349	0.0	0.011174	non-prenylated
CFPM	1.0	0.54254	1.0	0.583351	cleaved
CFPN	0.0	0.069476	0.0	0.002252	non-prenylated
CFPP	0.0	0.014849	0.0	0.005732	non-prenylated
CFPQ	1.0	0.6973	0.0	0.129237	shunted
CFPR	0.0	0.026473	0.0	3.5e-05	non-prenylated
CFPS	0.0	0.225048	0.0	0.008232	non-prenylated
CFPT	0.0	0.038112	0.0	0.00346	non-prenylated
CFPV	0.0	0.138984	0.0	0.023267	non-prenylated
CFPW	0.0	0.134393	0.0	0.018833	non-prenylated
CFPY	0.0	0.24956	0.0	0.01289	non-prenylated
CFQA	1.0	0.576399	0.0	0.012153	shunted
CFQC	1.0	0.747321	1.0	0.537642	cleaved
CFQD	0.0	0.230854	0.0	0.000449	non-prenylated
CFQE	0.0	0.156269	0.0	0.000431	non-prenylated
CFQF	1.0	0.621457	0.0	0.280004	shunted
CFQG	0.0	0.190063	0.0	0.000912	non-prenylated
CFQH	1.0	0.914894	0.0	0.002954	shunted
CFQI	1.0	0.650221	0.0	0.036463	shunted
CFQK	0.0	0.031181	0.0	0.005051	non-prenylated
CFQL	0.0	0.432136	0.0	0.015676	non-prenylated
CFQM	1.0	0.848491	1.0	0.722558	cleaved
CFQN	0.0	0.477023	0.0	0.002562	non-prenylated
CFQP	0.0	0.067907	0.0	0.004714	non-prenylated
CFQQ	1.0	0.928171	0.0	0.11573	shunted
CFQR	0.0	0.149968	0.0	2.9e-05	non-prenylated
CFQS	1.0	0.677543	0.0	0.010763	shunted
CFQT	0.0	0.484414	0.0	0.00366	non-prenylated
CFQV	1.0	0.621378	0.0	0.024585	shunted
CFQW	1.0	0.517025	0.0	0.022889	shunted
CFQY	1.0	0.694835	0.0	0.013752	shunted
CFRA	0.0	0.016439	0.0	0.006455	non-prenylated
CFRC	0.0	0.056774	0.0	0.304767	non-prenylated
CFRD	0.0	0.006278	0.0	0.000297	non-prenylated
CFRE	0.0	0.004639	0.0	0.000262	non-prenylated
CFRF	0.0	0.043963	0.0	0.128521	non-prenylated
CFRG	0.0	0.008821	0.0	0.000609	non-prenylated
CFRH	0.0	0.117744	0.0	0.002017	non-prenylated
CFRI	0.0	0.027618	0.0	0.015069	non-prenylated
CFRK	0.0	0.000393	0.0	0.002487	non-prenylated
CFRL	0.0	0.018742	0.0	0.007322	non-prenylated
CFRM	0.0	0.070255	1.0	0.536191	non-prenylated
CFRN	0.0	0.016954	0.0	0.001876	non-prenylated
CFRP	0.0	0.001484	0.0	0.00222	non-prenylated
CFRQ	0.0	0.21002	0.0	0.078954	non-prenylated
CFRR	0.0	0.00221	0.0	1.7e-05	non-prenylated
CFRS	0.0	0.038817	0.0	0.005189	non-prenylated
CFRT	0.0	0.011276	0.0	0.002684	non-prenylated
CFRV	0.0	0.023194	0.0	0.015712	non-prenylated
CFRW	0.0	0.025163	0.0	0.007692	non-prenylated
CFRY	0.0	0.034272	0.0	0.005326	non-prenylated
CFSA	0.0	0.156233	0.0	0.001381	non-prenylated
CFSC	0.0	0.172252	0.0	0.102204	non-prenylated
CFSD	0.0	0.03303	0.0	7.1e-05	non-prenylated
CFSE	0.0	0.030962	0.0	6.5e-05	non-prenylated
CFSF	0.0	0.151369	0.0	0.03971	non-prenylated
CFSG	0.0	0.056911	0.0	0.000146	non-prenylated
CFSH	1.0	0.73172	0.0	0.00044	shunted
CFSI	0.0	0.195432	0.0	0.003065	non-prenylated
CFSK	0.0	0.00418	0.0	0.000461	non-prenylated
CFSL	0.0	0.112629	0.0	0.001352	non-prenylated
CFSM	0.0	0.352547	0.0	0.159181	non-prenylated
CFSN	0.0	0.156341	0.0	0.000304	non-prenylated
CFSP	0.0	0.017422	0.0	0.000694	non-prenylated
CFSQ	1.0	0.760767	0.0	0.025716	shunted
CFSR	0.0	0.023279	0.0	3e-06	non-prenylated
CFSS	0.0	0.389973	0.0	0.001206	non-prenylated
CFST	0.0	0.156226	0.0	0.000539	non-prenylated
CFSV	0.0	0.156339	0.0	0.003837	non-prenylated
CFSW	0.0	0.090881	0.0	0.002568	non-prenylated
CFSY	0.0	0.214082	0.0	0.001502	non-prenylated
CFTA	0.0	0.209873	0.0	0.020964	non-prenylated
CFTC	1.0	0.601755	1.0	0.68516	cleaved
CFTD	0.0	0.067252	0.0	0.00079	non-prenylated
CFTE	0.0	0.045863	0.0	0.000759	non-prenylated
CFTF	0.0	0.453374	1.0	0.49165	non-prenylated
CFTG	0.0	0.156352	0.0	0.002391	non-prenylated
CFTH	1.0	0.818941	0.0	0.004241	shunted
CFTI	0.0	0.287687	0.0	0.05383	non-prenylated
CFTK	0.0	0.007764	0.0	0.005468	non-prenylated
CFTL	0.0	0.169623	0.0	0.027249	non-prenylated
CFTM	1.0	0.726695	1.0	0.818419	cleaved
CFTN	0.0	0.148639	0.0	0.003468	non-prenylated
CFTP	0.0	0.015368	0.0	0.005359	non-prenylated
CFTQ	1.0	0.795664	0.0	0.213701	shunted
CFTR	0.0	0.051212	0.0	3.1e-05	non-prenylated
CFTS	0.0	0.453799	0.0	0.00692	non-prenylated
CFTT	0.0	0.114307	0.0	0.005379	non-prenylated
CFTV	0.0	0.183633	0.0	0.069813	non-prenylated
CFTW	0.0	0.259278	0.0	0.038748	non-prenylated
CFTY	0.0	0.40704	0.0	0.028123	non-prenylated
CFVA	1.0	0.883676	1.0	0.657256	cleaved
CFVC	1.0	0.973907	1.0	0.992096	cleaved
CFVD	1.0	0.636324	0.0	0.021386	shunted
CFVE	1.0	0.582662	0.0	0.019834	shunted
CFVF	1.0	0.927171	1.0	0.977383	cleaved
CFVG	1.0	0.861182	0.0	0.086137	shunted
CFVH	1.0	0.984216	0.0	0.159328	shunted
CFVI	1.0	0.837112	1.0	0.760966	cleaved
CFVK	0.0	0.07272	0.0	0.216818	non-prenylated
CFVL	1.0	0.820246	1.0	0.610849	cleaved
CFVM	1.0	0.972861	1.0	0.999981	cleaved
CFVN	1.0	0.881415	0.0	0.175867	shunted
CFVP	0.0	0.194767	0.0	0.268943	non-prenylated
CFVQ	1.0	0.986632	1.0	0.933679	cleaved
CFVR	1.0	0.552475	0.0	0.001315	shunted
CFVS	1.0	0.960428	1.0	0.562208	cleaved
CFVT	1.0	0.794236	1.0	0.620097	cleaved
CFVV	1.0	0.816785	1.0	0.755782	cleaved
CFVW	1.0	0.904959	1.0	0.612715	cleaved
CFVY	1.0	0.914751	1.0	0.5	cleaved
CFWA	0.0	0.061807	0.0	0.042179	non-prenylated
CFWC	0.0	0.267438	1.0	0.68956	non-prenylated
CFWD	0.0	0.042584	0.0	0.002191	non-prenylated
CFWE	0.0	0.030953	0.0	0.001962	non-prenylated
CFWF	0.0	0.1282	1.0	0.453536	non-prenylated
CFWG	0.0	0.10138	0.0	0.003901	non-prenylated
CFWH	0.0	0.463267	0.0	0.010246	non-prenylated
CFWI	0.0	0.076344	0.0	0.078201	non-prenylated
CFWK	0.0	0.003052	0.0	0.016177	non-prenylated
CFWL	0.0	0.059891	0.0	0.037904	non-prenylated
CFWM	0.0	0.273748	1.0	0.838293	non-prenylated
CFWN	0.0	0.087235	0.0	0.009947	non-prenylated
CFWP	0.0	0.00543	0.0	0.0162	non-prenylated
CFWQ	1.0	0.554831	0.0	0.402563	shunted
CFWR	0.0	0.017941	0.0	0.000125	non-prenylated
CFWS	0.0	0.168355	0.0	0.03519	non-prenylated
CFWT	0.0	0.052774	0.0	0.02165	non-prenylated
CFWV	0.0	0.061682	0.0	0.068294	non-prenylated
CFWW	0.0	0.174936	0.0	0.039369	non-prenylated
CFWY	0.0	0.130684	0.0	0.026156	non-prenylated
CFYA	1.0	0.594625	0.0	0.010309	shunted
CFYC	1.0	0.800072	1.0	0.445936	cleaved
CFYD	0.0	0.459922	0.0	0.000379	non-prenylated
CFYE	0.0	0.304319	0.0	0.000328	non-prenylated
CFYF	1.0	0.652903	0.0	0.192312	shunted
CFYG	1.0	0.75008	0.0	0.000922	shunted
CFYH	1.0	0.929058	0.0	0.002028	shunted
CFYI	0.0	0.492169	0.0	0.023757	non-prenylated
CFYK	0.0	0.044278	0.0	0.003065	non-prenylated
CFYL	0.0	0.385173	0.0	0.012503	non-prenylated
CFYM	1.0	0.859812	1.0	0.717831	cleaved
CFYN	1.0	0.719087	0.0	0.002465	shunted
CFYP	0.0	0.072029	0.0	0.005612	non-prenylated
CFYQ	1.0	0.940487	0.0	0.092205	shunted
CFYR	0.0	0.139441	0.0	2e-05	non-prenylated
CFYS	1.0	0.757584	0.0	0.008211	shunted
CFYT	1.0	0.507468	0.0	0.004996	shunted
CFYV	0.0	0.344087	0.0	0.026815	non-prenylated
CFYW	1.0	0.610075	0.0	0.014273	shunted
[truncated: 6,001 more rows]
